# Supplementary material for: Physics Discovery in Nanoplasmonic Systems via Autonomous Experiments in Scanning Transmission Electron Microscopy
Source: Adv Sci (Weinh). 2022 Nov 7;9(36):2203422. doi: 10.1002/advs.202203422 (PMC9798976; doi:10.1002/advs.202203422)
Supplement: Supplementary file 1 — Supporting Information [file ADVS-9-2203422-s001.ipynb]

# %% [markdown]
# DKL-GPR-BO for active learning
This notebook demonstrates how to use a deep kernel learning (DKL)-based Gaussian process regression (GPR) with vector output for autonomous experiments. Here we will be using the pre-acquired experimental dataset on plasmonic nanoparticles (HAADF + EELS) from `Kevin M. Roccapriore`.

*Prepared by `Maxim Ziatdinov` (June 2021)*

# %% [markdown]
* Project conceived and overseen by `Sergei Kalinin` (<font color = 'crimson'>ORNL</font>)
* Electron microscopy, data preparation, and autonomous experiment carried out by `Kevin M. Roccapriore` (<font color = 'crimson'>ORNL</font>)
* DKL codes prepared and compiled by `Maxim Ziatdinov` (<font color = 'crimson'>ORNL</font>)


We graciously thank our friends and collaborators for providing the excellent samples used in this work:
* Plasmonic nanoparticles were chemically synthesized by `Shin-Hum Cho` (<font color = 'crimson'>Samsung Electronics</font>) & `Delia J. Milliron` (<font color = 'crimson'>UT Austin</font>)
* MnPS3 crystals were grown by `Nan Huang` & `David G. Mandrus` (<font color = 'crimson'>UT Knoxville</font>)

# %% [markdown]
## Installations/Imports/Downloads

# %% [markdown]
Installation:

# %% [code]
!pip install -q --upgrade torch==1.8.1 torchvision==0.9.1 torchtext==0.9.1
!pip install -q --upgrade git+https://github.com/pycroscopy/atomai 

# %% [markdown]
Check the GPU type/status:

# %% [code]
!nvidia-smi

# %% [code]
#@title Library imports
import numpy as np
import matplotlib.pyplot as plt
import glob
import json
from scipy import ndimage, signal, interpolate
import operator
import matplotlib.gridspec as gridspec
import matplotlib.patches as patches

import torch
import atomai as aoi
from sklearn.model_selection import train_test_split

from copy import deepcopy
from numpy.random import RandomState

from skimage import draw
from skimage.transform import resize
from skimage import color
from skimage.draw import circle


# from IPython.display import Video
from IPython.core.display import Video
!pip install imageio-ffmpeg
import imageio

# To stop warning logs during movie creation
import imageio.core.util

# %% [code]
#@title Acquisition function definitions
from typing import Union

def EI(model: aoi.models.dklGPR, X: Union[np.ndarray, torch.Tensor],
       best_f: Union[float, torch.Tensor], xi: Union[float, torch.Tensor] = 0.01
       ) -> np.ndarray:
    """
    Expected Improvement
    """
    tt = torch.tensor
    tor = lambda a: tt(a) if isinstance(a, (np.ndarray, float)) else a  
    device=model.device
    dtype = model.dtype
    X, best_f, xi = tor(X), tor(best_f), tor(xi)
    posterior = model._compute_posterior(X.to(dtype).to(device))
    mean, sigma = posterior.mean, posterior.variance.sqrt()
    u = (mean - best_f.expand_as(mean) - xi.expand_as(mean)) / sigma
    normal = torch.distributions.Normal(torch.zeros_like(u), torch.ones_like(u))
    ucdf = normal.cdf(u)
    updf = torch.exp(normal.log_prob(u))
    obj = sigma * (updf + u * ucdf)
    return obj.detach().cpu().numpy()


def UCB(model: aoi.models.dklGPR, X: Union[np.ndarray, torch.Tensor],
        beta: Union[float, torch.Tensor] = 0.2) -> np.ndarray:
    """
    Upper confidence bound
    """
    tt = torch.tensor
    tor = lambda a: tt(a) if isinstance(a, (np.ndarray, float)) else a  
    device = model.device
    dtype = model.dtype
    X, beta = tor(X), tor(beta)
    posterior = model._compute_posterior(X.to(dtype).to(device))
    mean, var = posterior.mean, posterior.variance
    delta = (beta.expand_as(mean).to(dtype).to(device) * var).sqrt()
    return (mean + delta).detach().cpu().numpy()


def CE(model: aoi.models.dklGPR, X: Union[np.ndarray, torch.Tensor]) -> np.ndarray:
    """Uncertainty-based exploration"""
    device = model.device
    dtype = model.dtype
    X = torch.tensor(X) if isinstance(X, (np.ndarray, float)) else X
    posterior = model._compute_posterior(X.to(dtype).to(device))
    obj = posterior.variance
    return obj.detach().cpu().numpy()


# %% [code]
#@title Other functions
def plot_DKL_prediction_preacquired_notactive(model_name, structural_img, spectral_img, figsize = (15,8), energy_range = [0,-1]):

  mean,var = model_name.predict(X, batch_size = len(X))
  mean, var = mean.T, var.T
  s1, s2 = structural_img.shape[0] - window_size+1, structural_img.shape[1] - window_size+1
  s3 = y.shape[0]

  dkl_prediction = np.full((s1*s2,s3), np.nan)
  dkl_uncertainty = np.full((s1*s2,s3), np.nan)
  measurement_og = np.full((s1*s2,s3), np.nan)

  for ii in range(indices[:,0].shape[0]):
    dkl_prediction[ii] = mean[ii, :]
    dkl_uncertainty[ii] = var[ii, :]
    measurement_og[ii] = y.T[ii, :]

  dkl_prediction = dkl_prediction.reshape((s1,s2,s3))
  dkl_uncertainty = dkl_uncertainty.reshape((s1,s2,s3))
  measurement_og = measurement_og.reshape((s1,s2,s3))

  plt.figure(figsize=figsize)
  gs = gridspec.GridSpec(2,2)
  ax1,ax2 = plt.subplot(gs[0,0]), plt.subplot(gs[0,1])
  ax3,ax4 = plt.subplot(gs[1,0]), plt.subplot(gs[1,1])

  k1,k2 = energy_range[0], energy_range[1]

  im1 = ax1.imshow(np.mean(dkl_prediction[:,:,k1:k2],axis = 2), origin = 'lower')
  im2 = ax2.imshow(np.mean(dkl_uncertainty[:,:,k1:k2], axis = 2), origin = 'lower')
  ax1.set_title('DKL prediction', fontsize = 15)
  ax2.set_title('DKL uncertainty', fontsize = 15)

  cbar1 = plt.colorbar(im1, ax=ax1)
  cbar1.ax.tick_params(labelsize = 15)
  cbar2 = plt.colorbar(im2, ax=ax2)
  cbar2.ax.tick_params(labelsize = 15)

  predicted_spectrum = np.mean(mean[:,k1:k2], axis = 0)
  measured_spectrum = np.mean(y.T[:,k1:k2], axis = 0)

  ax3.plot(e_reduced[k1:k2],measured_spectrum, linewidth=6, c = 'blue', label="ground truth", zorder=0)
  ax3.plot(e_reduced[k1:k2],predicted_spectrum, linewidth=4, c='crimson', label="prediction", zorder=1)

  ax4.imshow(np.mean(measurement_og[:,:,k1:k2], axis = 2), origin = 'lower')

  leg=ax3.legend(fontsize = 20)
  for line in leg.get_lines():
    line.set_linewidth(10)

  ax3.set_xlabel('Energy loss (eV)', fontsize = 15, labelpad = 15, weight = 'bold')
  ax3.set_ylabel('Intensity (a.u.)', fontsize = 15, weight = 'bold')
  ax3.tick_params(labelsize = 15, length = 8, width = 3)
  ax3.axhline(0, c='k')

  all_axes = [ax1,ax2,ax3,ax4]
  for ax in all_axes:
    for axis in ['top','bottom','left','right']:
      ax.spines[axis].set_linewidth(3)
  
  ax1.axis('off'), ax2.axis('off'), ax4.axis('off')

  return dkl_prediction, dkl_uncertainty, predicted_spectrum, measured_spectrum, mean, var

def Make_AF_movies_preacquired(acquisition_functions,
                               RGB = [2,1,8],
                               brightness = 0.75,
                               measured_points_in_AF = [0,0,0],
                               measured_points_in_HAADF = [1,0,0]):

  R,G,B = RGB
  # k1,k2 = 0, -1  ## Energy bands to average across

  sr1, sr2 = structural_img.shape[0] - window_size+1, structural_img.shape[1] - window_size+1

  AF_all_color = np.zeros((len(acquisition_functions), sr1,sr2, 3))
  AF_all = np.zeros((len(acquisition_functions), sr1,sr2))
  AF_combined_all = []
  for frame in range(len(acquisition_functions)):
    # Generate IMAGE from points

    AF_frame = np.full((sr1,sr2), np.nan)
    AF_combined = np.concatenate((acquisition_functions[frame]['frames'], acquisition_functions[frame]['colors'].reshape(-1,1)), axis = 1)
    AF_combined_all.append(AF_combined)
    for p in AF_combined:
      c1,c2,c3 = int(p[0]-window_size/2), int(p[1]-window_size/2), p[2]
      AF_frame[c1,c2] = c3
    AF_frame = normalize_nan(AF_frame)
    AF_all[frame] = AF_frame

    # Make COLOR image from grayscale image <-- for movie later
    AF_frame_c = np.array([[[s*R*brightness,s*G*brightness,s*B*brightness] for s in r] for r in AF_frame])
    nan_coords = np.argwhere(np.isnan(AF_frame_c))[::3][:,:2]

    for coord in nan_coords:
      AF_frame_c[coord[0], coord[1]] = measured_points_in_AF
    AF_all_color[frame] = np.clip(AF_frame_c, 0, 1)
    AF_all = np.asarray(AF_all)
    # AF_combined_all = np.asarray(AF_combined_all)

  return AF_all, AF_all_color, AF_combined_all

def create_point_search_mov_preacquired(structural_img, AF_combined, size = (50,50), point_radius = 1, point_color = [1,0,0], offset = 0):

  sr1, sr2 = structural_img.shape[0] - window_size+1, structural_img.shape[1] - window_size+1
  ir1, ir2 = structural_img.shape[0], structural_img.shape[1]
  cr1, cr2 = [int((ir1 - sr1)/2), int((ir2 - sr2)/2)]
  img_crop = structural_img[cr1:int(sr1+cr1), cr2:int(sr2+cr2)]

  size = [sr1,sr2]
  # Initialize stack
  Mov = np.zeros((len(AF_combined), sr1, sr2, 3))
  
  # Get coordinates for measured points (which are NaN)
  for frame in range(len(Mov)):
    temp = np.full((size), np.nan)
    for p in AF_combined[frame]:
      c1,c2,c3 = int(p[0]-window_size/2), int(p[1]-window_size/2), p[2]
      temp[c1,c2] = c3
    nan_coords = np.argwhere(np.isnan(temp))[:,:2]

    # Convert to color, and draw the measured points on each frame
    img_c = color.gray2rgb(normalize(img_crop))
    for m in nan_coords:
      a,b = m[0] + offset, m[1] + offset
      rr,cc = circle(a,b,point_radius)
      draw.set_color(img_c, (rr,cc), point_color)
    Mov[frame] = img_c

  return Mov

def normalize_nan(image):
  normed = (image - np.nanmin(image))/(np.nanmax(image) - np.nanmin(image))
  return normed


def plot_DKL_prediction_preacquired(model_files, step, embed = 2, precision = "double", figsize = (8,5), energy_range = [0,-1], colorscale = True):

  weights = model_files[step]
  num_cycles = 40
  dklgp_trained = aoi.models.dklGPR(data_dim, embedim=embed, precision=precision)
  dklgp_trained.compile_trainer(X, y, training_cycles = num_cycles)
  state_dict = torch.load(weights)
  dklgp_trained.gp_model.load_state_dict(state_dict)

  mean,var = dklgp_trained.predict(X, batch_size = len(X))

  s1, s2 = structural_img.shape[0] - window_size+1, structural_img.shape[1] - window_size+1
  s3 = y.shape[0]

  dkl_prediction = np.full((s1*s2,s3), np.nan)
  dkl_uncertainty = np.full((s1*s2,s3), np.nan)

  for ii in range(indices[:,0].shape[0]):
    dkl_prediction[ii] = mean.T[ii, :]
    dkl_uncertainty[ii] = var.T[ii, :]

  dkl_prediction = dkl_prediction.reshape((s1,s2,s3))
  dkl_uncertainty = dkl_uncertainty.reshape((s1,s2,s3))

  plt.figure(figsize=figsize)
  gs = gridspec.GridSpec(1,2)
  ax1,ax2 = plt.subplot(gs[0]), plt.subplot(gs[1])

  k1,k2 = energy_range[0], energy_range[1]
  im1 = ax1.imshow(np.mean(dkl_prediction[:,:,k1:k2],axis = 2), origin = 'lower')
  im2 = ax2.imshow(np.mean(dkl_uncertainty[:,:,k1:k2], axis = 2), origin = 'lower')

  ax1.set_title('DKL prediction: spectral average')
  ax2.set_title('DKL uncertainty: spectral average')

  plt.setp([ax1,ax2], xticks=[], yticks=[])

  if colorscale:
    cbar1 = plt.colorbar(im1, ax=ax1, fraction = 0.069,  aspect = 10)
    cbar2 = plt.colorbar(im2, ax=ax2, fraction = 0.069, aspect = 10)
    cbar1.ax.tick_params(labelsize = 15)
    cbar2.ax.tick_params(labelsize = 15)

  return dkl_prediction, dkl_uncertainty, mean, var

########################################
def DisplayAverageData(figsize = (15,5), scalebar = 15):

  fig,ax = plt.subplots(1,2,figsize=figsize)

  ax[0].imshow(img, cmap = 'gray')

  scalebar = 15

  yy,xx = img.shape[0], img.shape[1]
  xfrac, yfrac = 0.02, 0.85
  p1,p2 = xfrac*xx, yfrac*yy
  length = scalebar/imscale


  ax[0].add_patch(patches.Rectangle((p1,p2), length, length/7, color = 'w', ec = 'k', lw = 1))
  length

  ax[0].set_title("HAADF", fontsize = 22, weight = 'bold');

  avg_spec = np.mean(specim,axis=(0,1))
  ax[1].plot(e_ax, avg_spec)
  # ax[1].axvline(0.2, c='r')

  ax[1].set_xlabel('Energy loss (eV)', fontsize = 20, labelpad = 15, weight = 'bold')
  ax[1].set_ylabel('Intensity (a.u.)', fontsize = 20, weight = 'bold')
  ax[1].tick_params(labelsize = 20, length = 8, width = 3)


  for axis in ['top','bottom','left','right']:
    ax[1].spines[axis].set_linewidth(3)

  ax[1].axhline(0, c='k')

  plt.setp(ax[0],xticks=[], yticks=[])


    
def LoadADF(filename):
    ADF1    = np.load(filename)
    ADF1j = json.load(open(filename[:-3]+'json','r'))
    ADF1_scale = ADF1j['spatial_calibrations'][0]['scale']
    return ADF1, ADF1_scale

def LoadMovie(filename):
    mov    = np.load(filename)
    movj = json.load(open(filename[:-3]+'json','r'))
    mov_scale = movj['spatial_calibrations'][1]['scale']
    return mov, mov_scale

def normalize(image):
  return (image - np.min(image))/(np.ptp(image))


# Patch functions
def create_patches(image, winsize):
    grid = aoi.utils.get_coord_grid(image, step = 1)
    patches, coords, _ = aoi.utils.extract_subimages(image, grid, window_size=winsize)
    patches = patches[:,:,:,0]

    return patches

def prepare_data_testing(patches, winsize, Spectrum_image):
    # Array to store images

    p1,p2,p3 = patches.shape
    half_win = int(winsize/2)
    d1,d2,d3 = Spectrum_image.shape

    feature_arr = patches.reshape(int(np.sqrt(p1)), int(np.sqrt(p1)), int(p2*p3))
    # target_arr = np.zeros((feature_arr.shape[0], feature_arr.shape[1], d3))


    return X_train, X_test, y_train_, indices_train, indices_test

def plot_result(indices, obj, n=0):
    fig, ax = plt.subplots(figsize=(4, 4))
    ax.scatter(indices[:, 1], indices[:, 0], s=50, c=obj, cmap='jet')
    ax.set_title("Exploration step {}".format(n))
    #fig.savefig("./acq/{}.png".format(n))
    next_point = indices_test[obj.argmax()]
    plt.scatter(next_point[1], next_point[0], marker='x', c='k')
    plt.title("Acquisition function values")
    plt.show()

def save_result(indices, obj):
    next_point = indices_test[obj.mean(0).argmax()]
    frames = indices
    colors = obj.mean(0)
    points = next_point

    saved_results = {}

    saved_results['frames'] = frames
    saved_results['colors'] = colors
    saved_results['points'] = points

    return saved_results

# colors
Purple=130./255,53/255., 1.
Orange=1,120./255, 0
Blue=10./255,100/255., 1.
Red=200./255,20/255., 20/225.
Green=10./255,150./255, 80./255
Pink=255/255.,105/255., 180/255.
Gold=155/255.,205/255.,32/255.
Gray=159/255., 176/255., 184/255

# %% [markdown]
Download data:

# %% [code]
%%capture
!wget https://www.dropbox.com/s/1tguc2zraiyxg7h/Plasmonic_EELS_FITO0_edgehole_01.npy

# %% [code]
loadedfile = np.load("Plasmonic_EELS_FITO0_edgehole_01.npy", allow_pickle=True).tolist()
for key,value in loadedfile.items():
  print(key)

# %% [markdown]
Survey:

# %% [code]
img = loadedfile['image']
specim = loadedfile['spectrum image']
e_ax = loadedfile['energy axis']
imscale = loadedfile['scale']

DisplayAverageData(figsize = (15,5),
                   scalebar = 15)

print(specim.shape)

# %% [markdown]
* Prepare data for ML/DL:

# %% [code]
window_size       = 16              # select window size for geometric feature length scales
spectralavg       = 32              # average spectral channels (reduces # of channels significantly --> easier to process! usually don't need 2048 ch, a few hundred I think are sufficient)

coordinates = aoi.utils.get_coord_grid(img, step = 1, return_dict=False)
img_patches, specs, coords = aoi.utils.extract_patches_and_spectra(specim,
                                                                     img,
                                                                     coordinates=coordinates,
                                                                     window_size=window_size,
                                                                    #  band=[0, 2], # average over these slices and use as "structural data"
                                                                     avg_pool=spectralavg)

m = 50

fig,ax=plt.subplots(1,2,figsize=(10,4))
ax[0].imshow(img_patches[m], cmap = 'gray')
ax[1].plot(specs[m])
ax[0].scatter(window_size/2, window_size/2, marker = 'x', c='r', s=50)

img_patches.shape, specs.shape

# %% [code]
full_img = np.copy(img)
indices = np.copy(coords)
features = np.copy(img_patches)
targets = np.copy(specs)
scale = np.copy(imscale)
e_scale = np.copy(e_ax[::spectralavg])

# Match the energy scale lengths (this only occurs from the spectral averaging in previous step)
while e_scale.shape[0] > targets[0].shape[0]:
  e_scale = e_scale[:-1]
  
e_scale.shape, targets[0].shape

# %% [markdown]
# Load and process

# %% [code]
%cd "/content"
%mkdir DKL
%cd "DKL"

# %% [markdown]
Preprocess:

# %% [code]
norm_ = lambda x: (x - x.min()) / (x.max() - x.min())
features, targets = norm_(features), norm_(targets)

# %% [code]
# Reduce the size of spectra via average pooling (for vector-DKL, the vector size should typically be < 200)
REDUCE = 1
y = torch.from_numpy(targets)[:, None]
y = torch.nn.functional.avg_pool1d(y, 1, 1).squeeze().numpy()

# Flatten image data
n, d1, d2 = features.shape
X = features.reshape(n, d1*d2)

# Transpose so that a spectrum length corresponds to a batch dimension in GP
y = y.T

e_reduced = np.copy(e_scale[::REDUCE])
while e_reduced.shape[0] > y.shape[0]:
  e_reduced = e_reduced[:-1]

# to use a scalar DKL-GPR, just take a single "slice" of y, e.g. y_sc = y[10:11]
print(y.shape, e_reduced.shape)

# %% [markdown]
# DKL-GPR (no active learning)

# %% [markdown]
## Full data

# %% [markdown]
Initialize and train DKL-GPR model on the full dataset:

# %% [code]
data_dim = X.shape[-1]

dklgp = aoi.models.dklGPR(data_dim, embedim=2, precision="double")
dklgp.fit(X, y, training_cycles=100, lr=1e-2)

# %% [markdown]
Sample from the DKL-GP posterior over model outputs at the provided points (X) to compute mean prediction and associated uncertainty for each input image patch (here, we are basically checking how well our model fitted the data):

# %% [code]
# samples = dklgp.sample_from_posterior(X, num_samples=1000)
# mean, var = samples.mean(0).T, samples.var(0).T # transpose so that "energy dimension" is the last one

# Alternatively, one can use the following prediction method that allows splitting the test data into mini-batches
# mean, var = dklgp.predict(X, batch_size=len(X))

# %% [markdown]
Plot DKL-GPR prediction for a selected slice:

# %% [code]
k1,k2 = 0,-1 # Specify energy range (in *pixels* not eV), 0 to -1 means full spectrum average


dkl_pred_full, dkl_unc_full, pred_spec_full, meas_spec_full, mean_full, var_full = plot_DKL_prediction_preacquired_notactive(dklgp,
                                                                                                                             full_img,
                                                                                                                             specim,
                                                                                                                             figsize = (14,8),
                                                                                                                             energy_range = [k1,k2])

# %% [markdown]
* Select two different pixels in space, plot their measured and their predicted (DKL) spectra

# %% [code]
i1,j1 = 30, 24    
i2,j2 = 30, 58  

plt.figure(figsize=(10,5))
ax=plt.gca()

dkl_meas_full = y.T.reshape(dkl_pred_full.shape) 

ax.plot(e_reduced, dkl_meas_full[i1,j1], linewidth=7, c='darkorange', label="Ground truth 1", zorder=0)
ax.plot(e_reduced, dkl_meas_full[i2,j2], linewidth=7, c='blue', label="Ground truth 2", zorder=0)
ax.plot(e_reduced, dkl_pred_full[i1,j1], linewidth=4, c='mediumseagreen', alpha=1, label="Prediction 1", zorder=1)
ax.plot(e_reduced, dkl_pred_full[i2,j2], linewidth=4, c='crimson', alpha=1, label="Prediction 2", zorder=2)

ax.legend()
leg=ax.legend(fontsize = 20)
for line in leg.get_lines():
  line.set_linewidth(15)

ax.set_xlabel('Energy loss (eV)', fontsize = 20, labelpad = 15, weight = 'bold')
ax.set_ylabel('Intensity (a.u.)', fontsize = 20, weight = 'bold')
ax.tick_params(labelsize = 20, length = 8, width = 3)

for axis in ['top','bottom','left','right']:
  ax.spines[axis].set_linewidth(3)

# %% [markdown]
* Average energy image (ground truth)

# %% [code]
plt.figure(figsize=(9,7))
gs = gridspec.GridSpec(1,1)
ax1 = plt.subplot(gs[0])

ax1.imshow(np.mean(specim[:,:,k1:k2], axis = 2), origin = 'lower')
ax1.scatter(j1,i1, c='r', s=500, marker = 'X')
ax1.scatter(j2,i2, c='r', s=500, marker = 'X')

ax1.axis('off')

# %% [markdown]
* Embedding layers

# %% [code]
embeded = dklgp.embed(X)
embeded = embeded / embeded.max()

# %% [code]
_, (ax1, ax2) = plt.subplots(2, 1, figsize=(4.5, 9))
ax1.scatter(indices[:, 1], indices[:, 0], c=embeded[:, 0], cmap='RdBu')
ax2.scatter(indices[:, 1], indices[:, 0], c=embeded[:, 1], cmap='RdBu')

# %% [markdown]
### Additional Predictions

# %% [code]
i1,j1 = 0, 0   
i2,j2 = 3, 23
i3,j3 = 0, 58   
i4,j4 = 15, 5 
i5,j5 = 20, 18  
i6,j6 = 43, 12
i7,j7 = 25, 50
i8,j8 = 45, 45

plt.figure(figsize=(30,14))
gs=gridspec.GridSpec(2,3)
aximg, ax00,ax01,ax10,ax11 = plt.subplot(gs[0:2,0]), plt.subplot(gs[0,1]), plt.subplot(gs[1,1]), plt.subplot(gs[0,2]), plt.subplot(gs[1,2])
# ax=plt.gca()

dkl_meas_full = y.T.reshape(dkl_pred_full.shape) 

halfwin = int(window_size/2)

aximg.imshow(np.mean(specim[:,:,k1:k2], axis = 2), origin = 'lower')
aximg.scatter(j1+halfwin,i1+halfwin, c='r', s=500, marker = 'X')
aximg.scatter(j2+halfwin,i2+halfwin, c='r', s=500, marker = 'X')
aximg.scatter(j3+halfwin,i3+halfwin, c='r', s=500, marker = 'X')
aximg.scatter(j4+halfwin,i4+halfwin, c='r', s=500, marker = 'X')
aximg.scatter(j5+halfwin,i5+halfwin, c='r', s=500, marker = 'X')
aximg.scatter(j6+halfwin,i6+halfwin, c='r', s=500, marker = 'X')
aximg.scatter(j7+halfwin,i7+halfwin, c='r', s=500, marker = 'X')
aximg.scatter(j8+halfwin,i8+halfwin, c='r', s=500, marker = 'X')

# aximg.axis('off')
ax00.plot(e_reduced, dkl_meas_full[i1,j1], linewidth=7, c='darkorange', label="Ground truth 1", zorder=0)
ax00.plot(e_reduced, dkl_meas_full[i2,j2], linewidth=7, c='blue', label="Ground truth 2", zorder=0)
ax00.plot(e_reduced, dkl_pred_full[i1,j1], linewidth=4, c='mediumseagreen', alpha=1, label="Prediction 1", zorder=1)
ax00.plot(e_reduced, dkl_pred_full[i2,j2], linewidth=4, c='crimson', alpha=1, label="Prediction 2", zorder=2)

ax01.plot(e_reduced, dkl_meas_full[i3,j3], linewidth=7, c='darkorange', label="Ground truth 3", zorder=0)
ax01.plot(e_reduced, dkl_meas_full[i4,j4], linewidth=7, c='blue', label="Ground truth 4", zorder=0)
ax01.plot(e_reduced, dkl_pred_full[i3,j3], linewidth=4, c='mediumseagreen', alpha=1, label="Prediction 3", zorder=1)
ax01.plot(e_reduced, dkl_pred_full[i4,j4], linewidth=4, c='crimson', alpha=1, label="Prediction 4", zorder=2)

ax10.plot(e_reduced, dkl_meas_full[i5,j5], linewidth=7, c='darkorange', label="Ground truth 5", zorder=0)
ax10.plot(e_reduced, dkl_meas_full[i6,j6], linewidth=7, c='blue', label="Ground truth 6", zorder=0)
ax10.plot(e_reduced, dkl_pred_full[i5,j5], linewidth=4, c='mediumseagreen', alpha=1, label="Prediction 5", zorder=1)
ax10.plot(e_reduced, dkl_pred_full[i6,j6], linewidth=4, c='crimson', alpha=1, label="Prediction 6", zorder=2)

ax11.plot(e_reduced, dkl_meas_full[i7,j7], linewidth=7, c='darkorange', label="Ground truth 7", zorder=0)
ax11.plot(e_reduced, dkl_meas_full[i8,j8], linewidth=7, c='blue', label="Ground truth 8", zorder=0)
ax11.plot(e_reduced, dkl_pred_full[i7,j7], linewidth=4, c='mediumseagreen', alpha=1, label="Prediction 7", zorder=1)
ax11.plot(e_reduced, dkl_pred_full[i8,j8], linewidth=4, c='crimson', alpha=1, label="Prediction 8", zorder=2)

for ax in [ax00,ax01,ax10,ax11]:
    leg=ax.legend(fontsize = 20)
    for line in leg.get_lines():
        line.set_linewidth(15)

    ax.set_xlabel('Energy loss (eV)', fontsize = 20, labelpad = 15, weight = 'bold')
    ax.set_ylabel('Intensity (a.u.)', fontsize = 20, weight = 'bold')
    ax.tick_params(labelsize = 20, length = 8, width = 3)

    for axis in ['top','bottom','left','right']:
        ax.spines[axis].set_linewidth(3)

# %% [markdown]
## 10% data

# %% [code]
fraction = 0.1

prng = RandomState(33)
indices_partial = prng.choice(len(indices), size=int(fraction*len(indices)), replace=False)

data_dim = X.shape[-1]

X_train = X[indices_partial]
y_train = y.T[indices_partial].T
indices_train = indices[indices_partial]

print("Training with {}/{} data points".format(len(indices_train), len(indices)))

# %% [code]
dklgp10 = aoi.models.dklGPR(data_dim, embedim=2, precision="double")
dklgp10.fit(X_train, y_train, training_cycles=200, lr=1e-2)

# %% [markdown]
Plot DKL-GPR prediction for a selected slice:

# %% [code]
k1,k2 = 0,-1
dkl_pred10, dkl_unc10, pred_spec10, meas_spec10, mean10, var10 = plot_DKL_prediction_preacquired_notactive(dklgp10,
                                                                                                           full_img,
                                                                                                           specim,
                                                                                                           figsize = (14,8),
                                                                                                           energy_range = [k1,k2])

# %% [code]
i1,j1 = 30, 24    
i2,j2 = 30, 58  

plt.figure(figsize=(10,5))
ax=plt.gca()

dkl_meas_full = y.T.reshape(dkl_pred_full.shape) 

ax.plot(e_reduced, dkl_meas_full[i1,j1], linewidth=7, c='darkorange', label="Ground truth 1", zorder=0)
ax.plot(e_reduced, dkl_meas_full[i2,j2], linewidth=7, c='blue', label="Ground truth 2", zorder=0)
ax.plot(e_reduced,dkl_pred10[i1,j1], linewidth=4, c='mediumseagreen', alpha=1, label="Prediction 1", zorder=1)
ax.plot(e_reduced,dkl_pred10[i2,j2], linewidth=4, c='crimson', alpha=1, label="Prediction 2", zorder=2)

ax.legend()
leg=ax.legend(fontsize = 20)
for line in leg.get_lines():
  line.set_linewidth(15)

ax.set_xlabel('Energy loss (eV)', fontsize = 20, labelpad = 15, weight = 'bold')
ax.set_ylabel('Intensity (a.u.)', fontsize = 20, weight = 'bold')
ax.tick_params(labelsize = 20, length = 8, width = 3)

for axis in ['top','bottom','left','right']:
  ax.spines[axis].set_linewidth(3)

# %% [markdown]
* Embedding layers

# %% [code]
embeded10 = dklgp10.embed(X)
embeded10 = embeded10 / embeded10.max()

# %% [code]
_, (ax1, ax2) = plt.subplots(2, 1, figsize=(5, 9))
ax1.scatter(indices[:, 1], indices[:, 0], c=embeded10[:, 0], cmap='RdBu')
ax2.scatter(indices[:, 1], indices[:, 0], c=embeded10[:, 1], cmap='RdBu')

# %% [markdown]
## 3% data

# %% [code]
fraction = 0.03

prng = RandomState(22)
indices_partial = prng.choice(len(indices), size=int(fraction*len(indices)), replace=False)

X_train = X[indices_partial]
y_train = y.T[indices_partial].T
indices_train = indices[indices_partial]
print("Training with {}/{} data points".format(len(indices_train), len(indices)))

# %% [code]
dklgp03 = aoi.models.dklGPR(data_dim, embedim=2, precision="double")
dklgp03.fit(X_train, y_train, training_cycles=200, lr=1e-2)

# %% [markdown]
Plot DKL-GPR prediction for a selected slice:

# %% [code]
k1,k2 = 0,-1
dkl_pred03, dkl_unc03, pred_spec03, meas_spec03, mean03, var03 = plot_DKL_prediction_preacquired_notactive(dklgp03,
                                                                                                           full_img,
                                                                                                           specim,
                                                                                                           figsize = (14,8),
                                                                                                           energy_range = [k1,k2])

# %% [code]
i1,j1 = 30, 24    
i2,j2 = 30, 58  

plt.figure(figsize=(10,5))
ax=plt.gca()

dkl_meas_full = y.T.reshape(dkl_pred_full.shape) 

ax.plot(e_reduced, dkl_meas_full[i1,j1], linewidth=7, c='darkorange', label="Ground truth 1", zorder=0)
ax.plot(e_reduced, dkl_meas_full[i2,j2], linewidth=7, c='blue', label="Ground truth 2", zorder=0)
ax.plot(e_reduced,dkl_pred03[i1,j1], linewidth=4, c='mediumseagreen', alpha=1, label="Prediction 1", zorder=1)
ax.plot(e_reduced,dkl_pred03[i2,j2], linewidth=4, c='crimson', alpha=1, label="Prediction 2", zorder=2)

ax.legend()
leg=ax.legend(fontsize = 20)
for line in leg.get_lines():
  line.set_linewidth(15)

ax.set_xlabel('Energy loss (eV)', fontsize = 20, labelpad = 15, weight = 'bold')
ax.set_ylabel('Intensity (a.u.)', fontsize = 20, weight = 'bold')
ax.tick_params(labelsize = 20, length = 8, width = 3)

for axis in ['top','bottom','left','right']:
  ax.spines[axis].set_linewidth(3)

# %% [code]
embeded03 = dklgp03.embed(X)
embeded03 = embeded03 / embeded03.max()

# %% [code]
_, (ax1, ax2) = plt.subplots(2, 1, figsize=(4.5, 9))
ax1.scatter(indices[:, 1], indices[:, 0], c=embeded03[:, 0], cmap='RdBu')
ax2.scatter(indices[:, 1], indices[:, 0], c=embeded03[:, 1], cmap='RdBu')

# %% [markdown]
## 1% data

# %% [code]
fraction = 0.01
prng = RandomState(42)
indices_partial = prng.choice(len(indices), size=int(fraction*len(indices)), replace=False)

X_train = X[indices_partial]
y_train = y.T[indices_partial].T
indices_train = indices[indices_partial]
print("Training with {}/{} data points".format(len(indices_train), len(indices)))

# %% [code]
dklgp01 = aoi.models.dklGPR(data_dim, embedim=2, precision="double")
dklgp01.fit(X_train, y_train, training_cycles=200, lr=1e-2)

# %% [markdown]
Plot DKL-GPR prediction for a selected slice:

# %% [code]
k1,k2 = 0,-1
dkl_pred01, dkl_unc01, pred_spec01, meas_spec01, mean01, var01 = plot_DKL_prediction_preacquired_notactive(dklgp01,
                                                                                                           full_img,
                                                                                                           specim,
                                                                                                           figsize = (14,8),
                                                                                                           energy_range = [k1,k2])

# %% [code]
i1,j1 = 30, 24    
i2,j2 = 30, 58  

plt.figure(figsize=(10,5))
ax=plt.gca()

dkl_meas_full = y.T.reshape(dkl_pred_full.shape) 

ax.plot(e_reduced, dkl_meas_full[i1,j1], linewidth=7, c='darkorange', label="Ground truth 1", zorder=0)
ax.plot(e_reduced, dkl_meas_full[i2,j2], linewidth=7, c='blue', label="Ground truth 2", zorder=0)
ax.plot(e_reduced,dkl_pred01[i1,j1], linewidth=4, c='mediumseagreen', alpha=1, label="Prediction 1", zorder=1)
ax.plot(e_reduced,dkl_pred01[i2,j2], linewidth=4, c='crimson', alpha=1, label="Prediction 2", zorder=2)

ax.legend()
leg=ax.legend(fontsize = 20)
for line in leg.get_lines():
  line.set_linewidth(15)

ax.set_xlabel('Energy loss (eV)', fontsize = 20, labelpad = 15, weight = 'bold')
ax.set_ylabel('Intensity (a.u.)', fontsize = 20, weight = 'bold')
ax.tick_params(labelsize = 20, length = 8, width = 3)

for axis in ['top','bottom','left','right']:
  ax.spines[axis].set_linewidth(3)

# %% [markdown]
* Embedding layers

# %% [code]
embeded01 = dklgp01.embed(X)
embeded01 = embeded01 / embeded01.max()

# %% [code]
_, (ax1, ax2) = plt.subplots(2, 1, figsize=(4.5, 9))
ax1.scatter(indices[:, 1], indices[:, 0], c=embeded[:, 0], cmap='RdBu')
ax2.scatter(indices[:, 1], indices[:, 0], c=embeded[:, 1], cmap='RdBu')

# %% [markdown]
### Collect results

# %% [code]
plt.figure(figsize=(10,5))
ax=plt.gca()


ax.plot(e_reduced, dkl_meas_full[i1,j1], linewidth=7, c='darkorange', label="Ground truth 1", zorder=0)
ax.plot(e_reduced, dkl_meas_full[i2,j2], linewidth=7, c='darkorange', label="Ground truth 2", zorder=0)
ax.plot(e_reduced,dkl_pred10[i1,j1], linewidth=4, c='mediumseagreen', alpha=1, label="10% Prediction 1", zorder=1)
ax.plot(e_reduced,dkl_pred10[i2,j2], linewidth=4, c='blue', alpha=1, label="10% Prediction 2", zorder=1)
ax.plot(e_reduced,dkl_pred03[i1,j1], linewidth=4, c='crimson', alpha=1, label="3% Prediction 1", zorder=1)
ax.plot(e_reduced,dkl_pred03[i2,j2], linewidth=4, c='blueviolet', alpha=1, label="3% Prediction 2", zorder=1)
ax.plot(e_reduced,dkl_pred01[i1,j1], linewidth=4, c='hotpink', alpha=1, label="1% Prediction 1", zorder=1)
ax.plot(e_reduced,dkl_pred01[i2,j2], linewidth=4, c='gray', alpha=1, label="1% Prediction 2", zorder=1)
ax.legend()

leg=ax.legend(fontsize = 15)
for line in leg.get_lines():
  line.set_linewidth(12)

ax.set_xlabel('Energy loss (eV)', fontsize = 20, labelpad = 15, weight = 'bold')
ax.set_ylabel('Intensity (a.u.)', fontsize = 20, weight = 'bold')
ax.tick_params(labelsize = 20, length = 8, width = 3)

for axis in ['top','bottom','left','right']:
  ax.spines[axis].set_linewidth(3)

# %% [markdown]
* Average prediction

# %% [code]
cmax = np.asarray([np.mean(dkl_pred10, axis = 2), np.mean(dkl_pred03, axis = 2), np.mean(dkl_pred01, axis = 2)]).max()
cmin = np.asarray([np.mean(dkl_pred10, axis = 2), np.mean(dkl_pred03, axis = 2), np.mean(dkl_pred01, axis = 2)]).min()

cmin,cmax

plt.figure(figsize=(18,7))
gs = gridspec.GridSpec(1,3)
ax1,ax2,ax3 = plt.subplot(gs[0]), plt.subplot(gs[1]), plt.subplot(gs[2])

im1 = ax1.imshow(np.mean(dkl_pred10, axis = 2), origin = 'lower', vmin = cmin, vmax = cmax)
im2 = ax2.imshow(np.mean(dkl_pred03, axis = 2), origin = 'lower', vmin = cmin, vmax = cmax)
im3 = ax3.imshow(np.mean(dkl_pred01, axis = 2), origin = 'lower', vmin = cmin, vmax = cmax)

cbar1 = plt.colorbar(im1, ax = ax1, fraction = 0.036)
cbar2 = plt.colorbar(im2, ax = ax2, fraction = 0.036)
cbar3 = plt.colorbar(im3, ax = ax3, fraction = 0.036)

cbar1.ax.tick_params(labelsize = 20)
cbar2.ax.tick_params(labelsize = 20)
cbar3.ax.tick_params(labelsize = 20)

ax1.axis('off'), ax2.axis('off'), ax3.axis('off');

# %% [markdown]
Average uncertainty

# %% [code]
cmax = np.asarray([np.mean(dkl_unc10, axis = 2), np.mean(dkl_unc03, axis = 2), np.mean(dkl_unc01, axis = 2)]).max()
cmin = np.asarray([np.mean(dkl_unc10, axis = 2), np.mean(dkl_unc03, axis = 2), np.mean(dkl_unc01, axis = 2)]).min()

cmin,cmax

plt.figure(figsize=(20,7))
gs = gridspec.GridSpec(1,3, wspace = 0.3)
ax1,ax2,ax3 = plt.subplot(gs[0]), plt.subplot(gs[1]), plt.subplot(gs[2])

im1 = ax1.imshow(np.mean(dkl_unc10, axis = 2), origin = 'lower', vmin = cmin, vmax = cmax)
im2 = ax2.imshow(np.mean(dkl_unc03, axis = 2), origin = 'lower', vmin = cmin, vmax = cmax)
im3 = ax3.imshow(np.mean(dkl_unc01, axis = 2), origin = 'lower', vmin = cmin, vmax = cmax)

cbar1 = plt.colorbar(im1, ax = ax1, fraction = 0.036)
cbar2 = plt.colorbar(im2, ax = ax2, fraction = 0.036)
cbar3 = plt.colorbar(im3, ax = ax3, fraction = 0.036)

cbar1.ax.tick_params(labelsize = 20)
cbar2.ax.tick_params(labelsize = 20)
cbar3.ax.tick_params(labelsize = 20)

ax1.axis('off'), ax2.axis('off'), ax3.axis('off');

# %% [markdown]
* Big fig

# %% [code]
cmin, cmax

# %% [code]
Preds = [dkl_pred10.mean(2), dkl_pred03.mean(2), dkl_pred01.mean(2)]
Uncertains = [dkl_unc10.mean(2), dkl_unc03.mean(2), dkl_unc01.mean(2)]

###############################################################
fig = plt.figure(figsize=(10.5,13))
gs = gridspec.GridSpec(3,2, wspace = 0.04, hspace = 0.01)

for ii in range(3):
    ax = fig.add_subplot(gs[ii,0])
    ax.imshow(Preds[ii], origin = 'lower')
    plt.setp(ax, xticks=[], yticks=[])
for ii in range(3):
    ax = fig.add_subplot(gs[ii,1])
    im = ax.imshow(Uncertains[ii], origin = 'lower', vmin = cmin, vmax = cmax)
    plt.setp(ax, xticks=[], yticks=[])


cbar_ax = fig.add_axes([0.915, 0.129, 0.035, 0.747])
fig.colorbar(im, cax=cbar_ax)
cbar_ax.tick_params(labelsize = 25, width = 3, length = 8)

# %% [markdown]
# Active learning

# %% [markdown]
* This is where physics is embedded into the model!
* We need to define a function that will scalarize our vector-valued acquisition function. Here, we simply take an average over a selected energy band
* However this can be anything we can imagine that can be done to the spectrum

# %% [code]
def scalarize_acq(obj: np.ndarray) -> np.ndarray:
    """
    Scalarize acquisition function (n_samples x vector_size)
    by averaging over a selected energy band.
    """
    band = [0, -1]
    obj = obj[:, band[0]:band[1]].mean(-1)
    return obj

# %% [markdown]
We start with a small number (2) of randomly sampled measurements and use DKL-GPR predictions to guide the sample exploration via pre-defined acquisition functions:

# %% [code]
# Here X_train and y_train are our measured image patches (HAADF) and spectra/peaks (EELS),
# whereas X_test and y_test are the "unknown" ones. The indices_train are grid coordinates of the measured points,
# whereas the indices_test are the grid coordinates of the remaining available points on the grid

(X_train, X_test, y_train, y_test,
 indices_train, indices_test) = train_test_split(
     X, y.T, indices, test_size=0.999, shuffle=True, random_state=20)

# The targets for the DKL-GPR must have vector_size x n_samples dimensions where vector_size is equal to spectral length
y_train = y_train.T
y_test = y_test.T

print(X_train.shape) # n_samples x n_features
print(y_train.shape) # vector_size x n_samples 

# %% [markdown]
Run the "experiment":

* Note, if you prefer to skip ahead and not wait for this training, please go to the next section titled "**Load and reconstruct**"

# %% [code]
# Memory dump if (GPU) memory usage is high

# import gc
# dklgp_new = None
# gc.collect()
# torch.cuda.empty_cache()
# with torch.no_grad():
#     torch.cuda.empty_cache()

# %% [code]
exploration_steps = 40  # 200 is about 7% of the points --> ~10-15 minute execution time! Note, 100 steps only takes ~3 min

xi = 0.01                # balances exploration and exploitation for EI

################################################################################
import time  # NEW LINE
time_all = []  # NEW LINE

AF_results = []
data_dim = X_train.shape[-1]
for e in range(exploration_steps):
    print("{}/{}".format(e+1, exploration_steps))
    start_time = time.time()  # NEW LINE
    training_iter = 20 if e < 100 else 40  # we do not want to "overfit" our model at the beginning

    # update GP posterior
    dklgp_new = aoi.models.dklGPR(data_dim, embedim=2, precision="double")
    dklgp_new.fit(X_train, y_train, training_cycles=training_iter)

    # Compute the acquisition function
    best_f = torch.tensor(dklgp_new.predict(X_train)[0].max())
    obj = EI(dklgp_new, X_test, best_f, xi)

    # SAVE current acquisition function
    AF = save_result(indices_test, obj)
    AF_results.append(AF)

    obj = obj.T # transpose to n_samples x vector_size  for consistency
  
    # Scalarize the acquisition function
    obj = scalarize_acq(obj)

    # Select the next point to "measure"
    next_point_idx = obj.argmax()
    next_point = indices_test[next_point_idx]

    # Do "measurement"
    measured_point = y_test[:, next_point_idx]

    # Plot current result
    plot_result(indices_test, obj, e)

    # SAVE current MODEL WEIGHTS
    state_dict = dklgp_new.gp_model.state_dict()
    torch.save(state_dict, "Model_ActiveDKL {}.pt".format(e))

    # Append to the arrays of measured points
    X_train = np.append(X_train, X_test[next_point_idx][None], 0)
    X_test = np.delete(X_test, next_point_idx, 0)
    y_train = np.append(y_train, measured_point[:, None], 1)
    y_test = np.delete(y_test, next_point_idx, 1)
    indices_train = np.append(indices_train, next_point[None], 0)
    indices_test = np.delete(indices_test, next_point_idx, 0)
    time_all.append(time.time() - start_time)  # NEW LINE

# %% [markdown]
Plot the visited points:

# %% [markdown]
Overlay the explored point with a ground truth (again, we only will have a ground truth for *pre*-acquired data):

# %% [code]
plt.figure(figsize=(5, 5))
plt.scatter(indices[:, 1], indices[:, 0], s=50, c=scalarize_acq(y.T))
plt.scatter(indices_train[:, 1], indices_train[:, 0], s=64, c='r')

# %% [markdown]
Rather successful in finding intended behavior (defined by the "scalarize_acq" function)

# %% [markdown]
* Zip all the weights, then download


# %% [code]
%%capture
!zip -r /content/DKLweights_01.zip /content/DKL

# %% [markdown]
* Save and, if interested, download results (model weights in DKLweights zip, and acquisition function in AF_results)

# %% [code]
 download = False

filename = "Acquisition_functions.npy"
np.save(filename, AF_results)

from google.colab import files
if download:
  files.download("DKLweights_01.zip")
  files.download(filename)

# %% [markdown]
#### (Checkpoint) Load and reconstruct

# %% [code]
%%capture

# Download the weights from a previously (actively) trained model
!wget https://www.dropbox.com/s/xl5745l7mp3ph3m/DKLweights_01.zip
!unzip "DKLweights_01.zip"
!rm DKLweights_01.zip

# Download the acquisition functions from a previously (actively) trained model
!wget https://www.dropbox.com/s/zc9ua64bi4348bw/ActiveDKL_FITOedge_10%.npy
AF_results = np.load("ActiveDKL_FITOedge_10%.npy", allow_pickle = True)

# %% [markdown]
### AF movies

# %% [code]
# Movies
def silence_imageio_warning(*args, **kwargs):
    pass
imageio.core.util._precision_warn = silence_imageio_warning

# %% [code]
structural_img = np.copy(full_img)
AF_all, AF_all_color_combo, AF_combined = Make_AF_movies_preacquired(acquisition_functions = AF_results,
                                                                     RGB = Blue,
                                                                     brightness = 2,
                                                                     measured_points_in_AF = [1,0,0],
                                                                     measured_points_in_HAADF = [1,0,0])

plt.imshow(AF_all_color_combo[-1])

# %% [code]
size_increase = 6

HAADF_mov = create_point_search_mov_preacquired(full_img, AF_combined, size = structural_img.shape, point_radius = 1, point_color = [1,0,0], offset = 0)
AF_resized = resize(AF_all_color_combo, HAADF_mov.shape)
Movie_combined = np.concatenate((AF_resized, HAADF_mov), axis = 2)

s1,s2,s3,s4 =  Movie_combined.shape
Movie_combined_upscaled = resize(Movie_combined, (s1,s2*size_increase,s3*size_increase,s4))

# %% [markdown]
* View the A.F. at the last step:

# %% [code]
step = -1

plt.figure(figsize=(9,5))
ax=plt.gca()
plt.imshow(HAADF_mov[step], origin = 'lower')
ax.axis('off')

plt.figure(figsize=(9,5))
ax=plt.gca()
plt.imshow(AF_resized[step], origin = 'lower')
ax.axis('off');

# %% [markdown]
* Or view the A.F. at only a few points visited:

# %% [code]
fraction = 0.01

step = int(fraction*X.shape[0])

plt.figure(figsize=(9,5))
ax=plt.gca()
plt.imshow(HAADF_mov[step], origin = 'lower')
ax.axis('off')

plt.figure(figsize=(9,5))
ax=plt.gca()
plt.imshow(AF_resized[step], origin = 'lower')
ax.axis('off');

# %% [markdown]
* Create a movie

# %% [code]
Mov_name = "AcquisitionFunction_mov1.mp4"

imageio.mimwrite(Mov_name, Movie_combined_upscaled, fps = 10)
Video(Mov_name, embed = True)

# %% [markdown]
* Download if desired

# %% [code]
download = True

from google.colab import files
if download:
  files.download(Mov_name)

# %% [markdown]
### Reconstructions/Predictions

# %% [markdown]
* Load and evaluate model performance at specific fractions of measured data points

# %% [code]
cd '/content/DKL/content/DKL'

# %% [code]
weights_files = []
weights_files = sorted(glob.glob('*.pt'))
len(weights_files)

# %% [markdown]
* Use model at this step.... (note, later cells use a function to accomplish the following two cells)

# %% [code]
step = 10  # model step from which to load weights

#####################################
### do not change below parameters ###
#####################################

weights = weights_files[step]
device = 'cpu'            # constant
dtype = torch.float64     # constant

dklgp_trained =  aoi.models.dklGPR(data_dim, embedim=2, precision="double")
dklgp_trained.compile_trainer(X, y) # extra step. 

# Load trained weights
state_dict = torch.load(weights)
dklgp_trained.gp_model.load_state_dict(state_dict)

# %% [code]
mean,var = dklgp_trained.predict(X, batch_size = len(X))

s1, s2 = structural_img.shape[0] - window_size+1, structural_img.shape[1] - window_size+1
s3 = y.shape[0]

dkl_prediction = np.full((s1*s2,s3), np.nan)
dkl_uncertainty = np.full((s1*s2,s3), np.nan)

for ii in range(indices[:,0].shape[0]):
  dkl_prediction[ii] = mean.T[ii, :]
  dkl_uncertainty[ii] = var.T[ii, :]

dkl_prediction = dkl_prediction.reshape((s1,s2,s3))
dkl_uncertainty = dkl_uncertainty.reshape((s1,s2,s3))

plt.figure(figsize=(10,5))
gs = gridspec.GridSpec(1,2)
ax1,ax2 = plt.subplot(gs[0]), plt.subplot(gs[1])

k1,k2 = 0, -1
ax1.imshow(np.mean(dkl_prediction[:,:,k1:k2],axis = 2), origin = 'lower')
ax2.imshow(np.mean(dkl_uncertainty[:,:,k1:k2], axis = 2), origin = 'lower')

ax1.set_title('DKL prediction step {}: spectral average'.format(step))
ax2.set_title('DKL uncertainty step {}: spectral average'.format(step))

ax1.axis('off'), ax2.axis('off');

# %% [markdown]
#### 10%

# %% [code]
step = -1

k1,k2 = 0,-1  # average over full spectrum
pred10,unc10,mean10,var10 = plot_DKL_prediction_preacquired(weights_files, 
                                                            step = step, 
                                                            embed = 2, 
                                                            precision = "double", 
                                                            figsize = (11,4),
                                                            energy_range = [k1,k2], 
                                                            colorscale = True)

# %% [markdown]
#### 3%

# %% [code]
fraction = 0.03
k1,k2 = 0,-1  # average over full spectrum

step = int(fraction*X.shape[0])
pred03,unc03,mean03,var03 = plot_DKL_prediction_preacquired(weights_files, 
                                           step = step, 
                                           embed = 2, 
                                           precision = "double", 
                                           figsize = (11,4),
                                           energy_range = [k1,k2],
                                           colorscale = True)
step

# %% [markdown]
#### 1%

# %% [code]
fraction = 0.01
k1,k2 = 0,-1  # average over full spectrum

step = int(fraction*X.shape[0])
pred01,unc01,mean01,var01 = plot_DKL_prediction_preacquired(weights_files, 
                                           step = 27, 
                                           embed = 2, 
                                           precision = "double", 
                                           figsize = (11,4),
                                           energy_range = [k1,k2],
                                           colorscale = True)

# %% [markdown]
#### 0.1%
3 data points in total

# %% [code]
fraction = 0.001
k1,k2 = 0,-1  # average over full spectrum

step = int(fraction*X.shape[0])
pred001,unc001,mean001,var001 = plot_DKL_prediction_preacquired(weights_files, 
                                           step = step, 
                                           embed = 2, 
                                           precision = "double", 
                                           figsize = (11,4),
                                           energy_range = [k1,k2],
                                           colorscale = True)
step

# %% [markdown]
### Collect results

# %% [markdown]
* Predictions

# %% [code]
plt.figure(figsize=(26.67,7))
gs = gridspec.GridSpec(1,4, wspace = 0.3)
ax1,ax2,ax3,ax4 = plt.subplot(gs[0]), plt.subplot(gs[1]), plt.subplot(gs[2]), plt.subplot(gs[3])

im1 = ax1.imshow(np.mean(pred10, axis = 2), origin = 'lower')
im2 = ax2.imshow(np.mean(pred03, axis = 2), origin = 'lower')
im3 = ax3.imshow(np.mean(pred01, axis = 2), origin = 'lower')
im4 = ax4.imshow(np.mean(pred001, axis = 2), origin = 'lower')

cbar1 = plt.colorbar(im1, ax = ax1, fraction = 0.036)
cbar2 = plt.colorbar(im2, ax = ax2, fraction = 0.036)
cbar3 = plt.colorbar(im3, ax = ax3, fraction = 0.036)
cbar4 = plt.colorbar(im4, ax = ax4, fraction = 0.036)

cbar1.ax.tick_params(labelsize = 20)
cbar2.ax.tick_params(labelsize = 20)
cbar3.ax.tick_params(labelsize = 20)
cbar4.ax.tick_params(labelsize = 20)

ax1.axis('off'), ax2.axis('off'), ax3.axis('off'), ax4.axis('off');

# %% [markdown]
* Uncertainties

# %% [code]
cmax = np.asarray([np.mean(unc10, axis = 2), np.mean(unc03, axis = 2), np.mean(unc01, axis = 2), np.mean(unc001, axis = 2)]).max()
cmin = np.asarray([np.mean(unc10, axis = 2), np.mean(unc03, axis = 2), np.mean(unc01, axis = 2), np.mean(unc001, axis = 2)]).min()

unc_all = np.asarray([np.mean(unc10, axis = 2), np.mean(unc03, axis = 2), np.mean(unc01, axis = 2), np.mean(unc001, axis = 2)])

print("Average mean across all space: ", np.mean(unc_all[0]))
print("Average mean across all space: ", np.mean(unc_all[1]))
print("Average mean across all space: ", np.mean(unc_all[2]))
print("Average mean across all space: ", np.mean(unc_all[3]))

# %% [code]
plt.figure(figsize=(26.67,7))
gs = gridspec.GridSpec(1,4, wspace = 0.3)
ax1,ax2,ax3,ax4 = plt.subplot(gs[0]), plt.subplot(gs[1]), plt.subplot(gs[2]), plt.subplot(gs[3])

im1 = ax1.imshow(np.mean(unc10, axis = 2),  origin = 'lower', vmin = cmin, vmax = cmax)
im2 = ax2.imshow(np.mean(unc03, axis = 2),  origin = 'lower', vmin = cmin, vmax = cmax)
im3 = ax3.imshow(np.mean(unc01, axis = 2),  origin = 'lower', vmin = cmin, vmax = cmax)
im4 = ax4.imshow(np.mean(unc001, axis = 2), origin = 'lower', vmin = cmin, vmax = cmax)

cbar1 = plt.colorbar(im1, ax = ax1, fraction = 0.036)
cbar2 = plt.colorbar(im2, ax = ax2, fraction = 0.036)
cbar3 = plt.colorbar(im3, ax = ax3, fraction = 0.036)
cbar4 = plt.colorbar(im4, ax = ax4, fraction = 0.036)

cbar1.ax.tick_params(labelsize = 20)
cbar2.ax.tick_params(labelsize = 20)
cbar3.ax.tick_params(labelsize = 20)
cbar4.ax.tick_params(labelsize = 20)

ax1.axis('off'), ax2.axis('off'), ax3.axis('off'), ax4.axis('off');

# %% [markdown]
* Big fig

# %% [code]
step1, step2, step3, step4 = 2, 27, 84, -1

Predictions = [pred001.mean(2), pred01.mean(2), pred03.mean(2), pred10.mean(2)]
Uncertainties = [unc001.mean(2), unc01.mean(2), unc03.mean(2), unc10.mean(2)]
ADFs = [HAADF_mov[step1], HAADF_mov[step2], HAADF_mov[step3], HAADF_mov[step4]]
AFs = [AF_resized[step1], AF_resized[step2], AF_resized[step3], AF_resized[step4]]
All_imgs = [ADFs, AFs, Predictions,Uncertainties]
###############################################################
fig = plt.figure(figsize=(16,13))
gs = gridspec.GridSpec(4,4, wspace = 0.04, hspace = 0.04)

for ii in range(4):
    ax = fig.add_subplot(gs[ii,0])
    ax.imshow(All_imgs[0][ii], origin = 'lower')
    plt.setp(ax, xticks=[], yticks=[])
for ii in range(4):
    ax = fig.add_subplot(gs[ii,1])
    ax.imshow(All_imgs[1][ii], origin = 'lower')
    plt.setp(ax, xticks=[], yticks=[])
for ii in range(4):
    ax = fig.add_subplot(gs[ii,2])
    ax.imshow(All_imgs[2][ii], origin = 'lower')
    plt.setp(ax, xticks=[], yticks=[])
for ii in range(4):
    ax = fig.add_subplot(gs[ii,3])
    im = ax.imshow(All_imgs[3][ii], origin = 'lower', vmin = cmin, vmax = cmax)
    plt.setp(ax, xticks=[], yticks=[])
    # cbar = plt.colorbar(im, ax=ax, fraction = 0.2, aspect = 5)
    # cbar.ax.tick_params(labelsize = 15)


cbar_ax = fig.add_axes([0.91, 0.127, 0.03, 0.752])
fig.colorbar(im, cax=cbar_ax)
cbar_ax.tick_params(labelsize = 25, width = 3, length = 8)

# %% [markdown]
* Average Spectra combined

# %% [code]
plt.figure(figsize=(9,5))
ax = plt.gca()

ax.plot(e_reduced, y.T.mean(0), c='blue', lw = 7, label = 'Ground Truth')
ax.plot(e_reduced, pred001.mean((0,1)), c='crimson', lw = 2, label = '0.1% measurements')
ax.plot(e_reduced, pred01.mean((0,1)), c='darkorange', lw = 3, label = '1%')
ax.plot(e_reduced, pred03.mean((0,1)), c='mediumseagreen', lw = 3, label = '3%')
ax.plot(e_reduced, pred10.mean((0,1)), c='gray', lw = 3, label = '10%')

leg=ax.legend(fontsize = 20)
for line in leg.get_lines():
  line.set_linewidth(15)

ax.set_xlabel('Energy loss (eV)', fontsize = 20, labelpad = 15, weight = 'bold')
ax.set_ylabel('Intensity (a.u.)', fontsize = 20, weight = 'bold')
ax.tick_params(labelsize = 20, length = 8, width = 3)


for axis in ['top','bottom','left','right']:
  ax.spines[axis].set_linewidth(3)

# %% [code]
plt.figure(figsize=(9,5))
ax = plt.gca()
i1,j1 = 30, 58    # one where low uncertainty exists,
# i1,j1 = 30, 24    # one where high uncertainty exists
ax.plot(e_reduced, y.T.reshape(pred10.shape)[i1,j1], c='blue', lw = 7, label = 'Ground Truth')
ax.plot(e_reduced, pred001[i1,j1], c='crimson', lw = 2, label = '0.1% measurements')
ax.plot(e_reduced, pred01[i1,j1], c='darkorange', lw = 3, label = '1%')
ax.plot(e_reduced, pred03[i1,j1], c='mediumseagreen', lw = 3, label = '3%')
ax.plot(e_reduced, pred10[i1,j1], c='gray', lw = 3, label = '10%')

leg=ax.legend(fontsize = 20)
for line in leg.get_lines():
  line.set_linewidth(15)

ax.set_xlabel('Energy loss (eV)', fontsize = 20, labelpad = 15, weight = 'bold')
ax.set_ylabel('Intensity (a.u.)', fontsize = 20, weight = 'bold')
ax.tick_params(labelsize = 20, length = 8, width = 3)


for axis in ['top','bottom','left','right']:
  ax.spines[axis].set_linewidth(3)

# %% [code]
plt.figure(figsize=(9,5))
ax = plt.gca()

i1,j1 = 30, 24    # one where high uncertainty exists
i2,j2 = 30, 58    # one where low uncertainty exists,

ax.plot(e_reduced, y.T.reshape(pred10.shape)[i1,j1], c='darkorange', lw = 7, label = 'Ground Truth 1')
ax.plot(e_reduced, y.T.reshape(pred10.shape)[i2,j2], c='blue', lw = 7, label = 'Ground Truth 2')
ax.plot(e_reduced, pred001[i1,j1], c='mediumseagreen', lw = 4, label = '0.1% prediction 1')
ax.plot(e_reduced, pred001[i2,j2], c='crimson', lw = 4, label = '0.1% prediction 2')

leg=ax.legend(fontsize = 20)
for line in leg.get_lines():
  line.set_linewidth(15)

ax.set_xlabel('Energy loss (eV)', fontsize = 20, labelpad = 15, weight = 'bold')
ax.set_ylabel('Intensity (a.u.)', fontsize = 20, weight = 'bold')
ax.tick_params(labelsize = 20, length = 8, width = 3)


for axis in ['top','bottom','left','right']:
  ax.spines[axis].set_linewidth(3)

# %% [code]


# %% [markdown]
# Additional Predictions

# %% [markdown]
* 0.1%

# %% [code]
i1,j1 = 0, 0   
i2,j2 = 3, 23
i3,j3 = 0, 58   
i4,j4 = 15, 5 
i5,j5 = 20, 18  
i6,j6 = 43, 12
i7,j7 = 25, 50
i8,j8 = 45, 45

plt.figure(figsize=(30,14))
gs=gridspec.GridSpec(2,3)
aximg, ax00,ax01,ax10,ax11 = plt.subplot(gs[0:2,0]), plt.subplot(gs[0,1]), plt.subplot(gs[1,1]), plt.subplot(gs[0,2]), plt.subplot(gs[1,2])
# ax=plt.gca()

dkl_meas_full = y.T.reshape(dkl_pred_full.shape) 

halfwin = int(window_size/2)

aximg.imshow(np.mean(specim[:,:,k1:k2], axis = 2), origin = 'lower')
aximg.scatter(j1+halfwin,i1+halfwin, c='r', s=500, marker = 'X')
aximg.scatter(j2+halfwin,i2+halfwin, c='r', s=500, marker = 'X')
aximg.scatter(j3+halfwin,i3+halfwin, c='r', s=500, marker = 'X')
aximg.scatter(j4+halfwin,i4+halfwin, c='r', s=500, marker = 'X')
aximg.scatter(j5+halfwin,i5+halfwin, c='r', s=500, marker = 'X')
aximg.scatter(j6+halfwin,i6+halfwin, c='r', s=500, marker = 'X')
aximg.scatter(j7+halfwin,i7+halfwin, c='r', s=500, marker = 'X')
aximg.scatter(j8+halfwin,i8+halfwin, c='r', s=500, marker = 'X')


aximg.axis('off')
ax00.plot(e_reduced, y.T.reshape(pred10.shape)[i1,j1], linewidth=7, c='darkorange', label="Ground truth 1", zorder=0)
ax00.plot(e_reduced, y.T.reshape(pred10.shape)[i2,j2], linewidth=7, c='blue', label="Ground truth 2", zorder=0)
ax00.plot(e_reduced, pred001[i1,j1], linewidth=4, c='mediumseagreen', alpha=1, label="0.1% prediction 1", zorder=1)
ax00.plot(e_reduced, pred001[i2,j2], linewidth=4, c='crimson', alpha=1, label="0.1% prediction 2", zorder=2)

ax01.plot(e_reduced, y.T.reshape(pred10.shape)[i3,j3], linewidth=7, c='darkorange', label="Ground truth 3", zorder=0)
ax01.plot(e_reduced, y.T.reshape(pred10.shape)[i4,j4], linewidth=7, c='blue', label="Ground truth 4", zorder=0)
ax01.plot(e_reduced, pred001[i3,j3], linewidth=4, c='mediumseagreen', alpha=1, label="0.1% prediction 3", zorder=1)
ax01.plot(e_reduced, pred001[i4,j4], linewidth=4, c='crimson', alpha=1, label="0.1% prediction 4", zorder=2)

ax10.plot(e_reduced, y.T.reshape(pred10.shape)[i5,j5], linewidth=7, c='darkorange', label="Ground truth 5", zorder=0)
ax10.plot(e_reduced, y.T.reshape(pred10.shape)[i6,j6], linewidth=7, c='blue', label="Ground truth 6", zorder=0)
ax10.plot(e_reduced, pred001[i5,j5], linewidth=4, c='mediumseagreen', alpha=1, label="0.1% prediction 5", zorder=1)
ax10.plot(e_reduced, pred001[i6,j6], linewidth=4, c='crimson', alpha=1, label="0.1% prediction 6", zorder=2)

ax11.plot(e_reduced, y.T.reshape(pred10.shape)[i7,j7], linewidth=7, c='darkorange', label="Ground truth 7", zorder=0)
ax11.plot(e_reduced, y.T.reshape(pred10.shape)[i8,j8], linewidth=7, c='blue', label="Ground truth 8", zorder=0)
ax11.plot(e_reduced, pred001[i7,j7], linewidth=4, c='mediumseagreen', alpha=1, label="0.1% prediction 7", zorder=1)
ax11.plot(e_reduced, pred001[i8,j8], linewidth=4, c='crimson', alpha=1, label="0.1% prediction 8", zorder=2)

for ax in [ax00,ax01,ax10,ax11]:
    leg=ax.legend(fontsize = 20)
    for line in leg.get_lines():
        line.set_linewidth(15)

    ax.set_xlabel('Energy loss (eV)', fontsize = 20, labelpad = 15, weight = 'bold')
    ax.set_ylabel('Intensity (a.u.)', fontsize = 20, weight = 'bold')
    ax.tick_params(labelsize = 20, length = 8, width = 3)

    for axis in ['top','bottom','left','right']:
        ax.spines[axis].set_linewidth(3)

offsetx, offsety = 1, 2
aximg.annotate("1", (j1+halfwin+offsetx,i1+halfwin+offsety), fontsize = 20, color = 'white')
aximg.annotate("2", (j2+halfwin+offsetx,i2+halfwin+offsety), fontsize = 20, color = 'white')
aximg.annotate("3", (j3+halfwin+offsetx,i3+halfwin+offsety), fontsize = 20, color = 'white')
aximg.annotate("4", (j4+halfwin+offsetx,i4+halfwin+offsety), fontsize = 20, color = 'white')
aximg.annotate("5", (j5+halfwin+offsetx,i5+halfwin+offsety), fontsize = 20, color = 'white')
aximg.annotate("6", (j6+halfwin+offsetx,i6+halfwin+offsety), fontsize = 20, color = 'white')
aximg.annotate("7", (j7+halfwin+offsetx,i7+halfwin+offsety), fontsize = 20, color = 'white')
aximg.annotate("8", (j8+halfwin+offsetx,i8+halfwin+offsety), fontsize = 20, color = 'white')

aximg.set_title("0.1% Predictions", fontsize = 36)

# %% [code]


# %% [markdown]
* 1%

# %% [code]
i1,j1 = 0, 0   
i2,j2 = 3, 23
i3,j3 = 0, 58   
i4,j4 = 15, 5 
i5,j5 = 20, 18  
i6,j6 = 43, 12
i7,j7 = 25, 50
i8,j8 = 45, 45

plt.figure(figsize=(30,14))
gs=gridspec.GridSpec(2,3)
aximg, ax00,ax01,ax10,ax11 = plt.subplot(gs[0:2,0]), plt.subplot(gs[0,1]), plt.subplot(gs[1,1]), plt.subplot(gs[0,2]), plt.subplot(gs[1,2])
# ax=plt.gca()

dkl_meas_full = y.T.reshape(dkl_pred_full.shape) 

halfwin = int(window_size/2)

aximg.imshow(np.mean(specim[:,:,k1:k2], axis = 2), origin = 'lower')
aximg.scatter(j1+halfwin,i1+halfwin, c='r', s=500, marker = 'X')
aximg.scatter(j2+halfwin,i2+halfwin, c='r', s=500, marker = 'X')
aximg.scatter(j3+halfwin,i3+halfwin, c='r', s=500, marker = 'X')
aximg.scatter(j4+halfwin,i4+halfwin, c='r', s=500, marker = 'X')
aximg.scatter(j5+halfwin,i5+halfwin, c='r', s=500, marker = 'X')
aximg.scatter(j6+halfwin,i6+halfwin, c='r', s=500, marker = 'X')
aximg.scatter(j7+halfwin,i7+halfwin, c='r', s=500, marker = 'X')
aximg.scatter(j8+halfwin,i8+halfwin, c='r', s=500, marker = 'X')


aximg.axis('off')
ax00.plot(e_reduced, y.T.reshape(pred10.shape)[i1,j1], linewidth=7, c='darkorange', label="Ground truth 1", zorder=0)
ax00.plot(e_reduced, y.T.reshape(pred10.shape)[i2,j2], linewidth=7, c='blue', label="Ground truth 2", zorder=0)
ax00.plot(e_reduced, pred01[i1,j1], linewidth=4, c='mediumseagreen', alpha=1, label="1% prediction 1", zorder=1)
ax00.plot(e_reduced, pred01[i2,j2], linewidth=4, c='crimson', alpha=1, label="1% prediction 2", zorder=2)

ax01.plot(e_reduced, y.T.reshape(pred10.shape)[i3,j3], linewidth=7, c='darkorange', label="Ground truth 3", zorder=0)
ax01.plot(e_reduced, y.T.reshape(pred10.shape)[i4,j4], linewidth=7, c='blue', label="Ground truth 4", zorder=0)
ax01.plot(e_reduced, pred01[i3,j3], linewidth=4, c='mediumseagreen', alpha=1, label="1% prediction 3", zorder=1)
ax01.plot(e_reduced, pred01[i4,j4], linewidth=4, c='crimson', alpha=1, label="1% prediction 4", zorder=2)

ax10.plot(e_reduced, y.T.reshape(pred10.shape)[i5,j5], linewidth=7, c='darkorange', label="Ground truth 5", zorder=0)
ax10.plot(e_reduced, y.T.reshape(pred10.shape)[i6,j6], linewidth=7, c='blue', label="Ground truth 6", zorder=0)
ax10.plot(e_reduced, pred01[i5,j5], linewidth=4, c='mediumseagreen', alpha=1, label="1% prediction 5", zorder=1)
ax10.plot(e_reduced, pred01[i6,j6], linewidth=4, c='crimson', alpha=1, label="1% prediction 6", zorder=2)

ax11.plot(e_reduced, y.T.reshape(pred10.shape)[i7,j7], linewidth=7, c='darkorange', label="Ground truth 7", zorder=0)
ax11.plot(e_reduced, y.T.reshape(pred10.shape)[i8,j8], linewidth=7, c='blue', label="Ground truth 8", zorder=0)
ax11.plot(e_reduced, pred01[i7,j7], linewidth=4, c='mediumseagreen', alpha=1, label="1% prediction 7", zorder=1)
ax11.plot(e_reduced, pred01[i8,j8], linewidth=4, c='crimson', alpha=1, label="1% prediction 8", zorder=2)

for ax in [ax00,ax01,ax10,ax11]:
    leg=ax.legend(fontsize = 20)
    for line in leg.get_lines():
        line.set_linewidth(15)

    ax.set_xlabel('Energy loss (eV)', fontsize = 20, labelpad = 15, weight = 'bold')
    ax.set_ylabel('Intensity (a.u.)', fontsize = 20, weight = 'bold')
    ax.tick_params(labelsize = 20, length = 8, width = 3)

    for axis in ['top','bottom','left','right']:
        ax.spines[axis].set_linewidth(3)

offsetx, offsety = 1, 2
aximg.annotate("1", (j1+halfwin+offsetx,i1+halfwin+offsety), fontsize = 20, color = 'white')
aximg.annotate("2", (j2+halfwin+offsetx,i2+halfwin+offsety), fontsize = 20, color = 'white')
aximg.annotate("3", (j3+halfwin+offsetx,i3+halfwin+offsety), fontsize = 20, color = 'white')
aximg.annotate("4", (j4+halfwin+offsetx,i4+halfwin+offsety), fontsize = 20, color = 'white')
aximg.annotate("5", (j5+halfwin+offsetx,i5+halfwin+offsety), fontsize = 20, color = 'white')
aximg.annotate("6", (j6+halfwin+offsetx,i6+halfwin+offsety), fontsize = 20, color = 'white')
aximg.annotate("7", (j7+halfwin+offsetx,i7+halfwin+offsety), fontsize = 20, color = 'white')
aximg.annotate("8", (j8+halfwin+offsetx,i8+halfwin+offsety), fontsize = 20, color = 'white')

aximg.set_title("1% Predictions", fontsize = 36)

# %% [markdown]
* 3%

# %% [code]
i1,j1 = 0, 0   
i2,j2 = 3, 23
i3,j3 = 0, 58   
i4,j4 = 15, 5 
i5,j5 = 20, 18  
i6,j6 = 43, 12
i7,j7 = 25, 50
i8,j8 = 45, 45

plt.figure(figsize=(30,14))
gs=gridspec.GridSpec(2,3)
aximg, ax00,ax01,ax10,ax11 = plt.subplot(gs[0:2,0]), plt.subplot(gs[0,1]), plt.subplot(gs[1,1]), plt.subplot(gs[0,2]), plt.subplot(gs[1,2])
# ax=plt.gca()

dkl_meas_full = y.T.reshape(dkl_pred_full.shape) 

halfwin = int(window_size/2)

aximg.imshow(np.mean(specim[:,:,k1:k2], axis = 2), origin = 'lower')
aximg.scatter(j1+halfwin,i1+halfwin, c='r', s=500, marker = 'X')
aximg.scatter(j2+halfwin,i2+halfwin, c='r', s=500, marker = 'X')
aximg.scatter(j3+halfwin,i3+halfwin, c='r', s=500, marker = 'X')
aximg.scatter(j4+halfwin,i4+halfwin, c='r', s=500, marker = 'X')
aximg.scatter(j5+halfwin,i5+halfwin, c='r', s=500, marker = 'X')
aximg.scatter(j6+halfwin,i6+halfwin, c='r', s=500, marker = 'X')
aximg.scatter(j7+halfwin,i7+halfwin, c='r', s=500, marker = 'X')
aximg.scatter(j8+halfwin,i8+halfwin, c='r', s=500, marker = 'X')


aximg.axis('off')
ax00.plot(e_reduced, y.T.reshape(pred10.shape)[i1,j1], linewidth=7, c='darkorange', label="Ground truth 1", zorder=0)
ax00.plot(e_reduced, y.T.reshape(pred10.shape)[i2,j2], linewidth=7, c='blue', label="Ground truth 2", zorder=0)
ax00.plot(e_reduced, pred03[i1,j1], linewidth=4, c='mediumseagreen', alpha=1, label="3% prediction 1", zorder=1)
ax00.plot(e_reduced, pred03[i2,j2], linewidth=4, c='crimson', alpha=1, label="3% prediction 2", zorder=2)

ax01.plot(e_reduced, y.T.reshape(pred10.shape)[i3,j3], linewidth=7, c='darkorange', label="Ground truth 3", zorder=0)
ax01.plot(e_reduced, y.T.reshape(pred10.shape)[i4,j4], linewidth=7, c='blue', label="Ground truth 4", zorder=0)
ax01.plot(e_reduced, pred03[i3,j3], linewidth=4, c='mediumseagreen', alpha=1, label="3% prediction 3", zorder=1)
ax01.plot(e_reduced, pred03[i4,j4], linewidth=4, c='crimson', alpha=1, label="3% prediction 4", zorder=2)

ax10.plot(e_reduced, y.T.reshape(pred10.shape)[i5,j5], linewidth=7, c='darkorange', label="Ground truth 5", zorder=0)
ax10.plot(e_reduced, y.T.reshape(pred10.shape)[i6,j6], linewidth=7, c='blue', label="Ground truth 6", zorder=0)
ax10.plot(e_reduced, pred03[i5,j5], linewidth=4, c='mediumseagreen', alpha=1, label="3% prediction 5", zorder=1)
ax10.plot(e_reduced, pred03[i6,j6], linewidth=4, c='crimson', alpha=1, label="3% prediction 6", zorder=2)

ax11.plot(e_reduced, y.T.reshape(pred10.shape)[i7,j7], linewidth=7, c='darkorange', label="Ground truth 7", zorder=0)
ax11.plot(e_reduced, y.T.reshape(pred10.shape)[i8,j8], linewidth=7, c='blue', label="Ground truth 8", zorder=0)
ax11.plot(e_reduced, pred03[i7,j7], linewidth=4, c='mediumseagreen', alpha=1, label="3% prediction 7", zorder=1)
ax11.plot(e_reduced, pred03[i8,j8], linewidth=4, c='crimson', alpha=1, label="3% prediction 8", zorder=2)

for ax in [ax00,ax01,ax10,ax11]:
    leg=ax.legend(fontsize = 20)
    for line in leg.get_lines():
        line.set_linewidth(15)

    ax.set_xlabel('Energy loss (eV)', fontsize = 20, labelpad = 15, weight = 'bold')
    ax.set_ylabel('Intensity (a.u.)', fontsize = 20, weight = 'bold')
    ax.tick_params(labelsize = 20, length = 8, width = 3)

    for axis in ['top','bottom','left','right']:
        ax.spines[axis].set_linewidth(3)

offsetx, offsety = 1, 2
aximg.annotate("1", (j1+halfwin+offsetx,i1+halfwin+offsety), fontsize = 20, color = 'white')
aximg.annotate("2", (j2+halfwin+offsetx,i2+halfwin+offsety), fontsize = 20, color = 'white')
aximg.annotate("3", (j3+halfwin+offsetx,i3+halfwin+offsety), fontsize = 20, color = 'white')
aximg.annotate("4", (j4+halfwin+offsetx,i4+halfwin+offsety), fontsize = 20, color = 'white')
aximg.annotate("5", (j5+halfwin+offsetx,i5+halfwin+offsety), fontsize = 20, color = 'white')
aximg.annotate("6", (j6+halfwin+offsetx,i6+halfwin+offsety), fontsize = 20, color = 'white')
aximg.annotate("7", (j7+halfwin+offsetx,i7+halfwin+offsety), fontsize = 20, color = 'white')
aximg.annotate("8", (j8+halfwin+offsetx,i8+halfwin+offsety), fontsize = 20, color = 'white')

aximg.set_title("3% Predictions", fontsize = 36)

# %% [markdown]
* 10%

# %% [code]
i1,j1 = 0, 0   
i2,j2 = 3, 23
i3,j3 = 0, 58   
i4,j4 = 15, 5 
i5,j5 = 20, 18  
i6,j6 = 43, 12
i7,j7 = 25, 50
i8,j8 = 45, 45

plt.figure(figsize=(30,14))
gs=gridspec.GridSpec(2,3)
aximg, ax00,ax01,ax10,ax11 = plt.subplot(gs[0:2,0]), plt.subplot(gs[0,1]), plt.subplot(gs[1,1]), plt.subplot(gs[0,2]), plt.subplot(gs[1,2])
# ax=plt.gca()

dkl_meas_full = y.T.reshape(dkl_pred_full.shape) 

halfwin = int(window_size/2)

aximg.imshow(np.mean(specim[:,:,k1:k2], axis = 2), origin = 'lower')
aximg.scatter(j1+halfwin,i1+halfwin, c='r', s=500, marker = 'X')
aximg.scatter(j2+halfwin,i2+halfwin, c='r', s=500, marker = 'X')
aximg.scatter(j3+halfwin,i3+halfwin, c='r', s=500, marker = 'X')
aximg.scatter(j4+halfwin,i4+halfwin, c='r', s=500, marker = 'X')
aximg.scatter(j5+halfwin,i5+halfwin, c='r', s=500, marker = 'X')
aximg.scatter(j6+halfwin,i6+halfwin, c='r', s=500, marker = 'X')
aximg.scatter(j7+halfwin,i7+halfwin, c='r', s=500, marker = 'X')
aximg.scatter(j8+halfwin,i8+halfwin, c='r', s=500, marker = 'X')


aximg.axis('off')
ax00.plot(e_reduced, y.T.reshape(pred10.shape)[i1,j1], linewidth=7, c='darkorange', label="Ground truth 1", zorder=0)
ax00.plot(e_reduced, y.T.reshape(pred10.shape)[i2,j2], linewidth=7, c='blue', label="Ground truth 2", zorder=0)
ax00.plot(e_reduced, pred10[i1,j1], linewidth=4, c='mediumseagreen', alpha=1, label="10% prediction 1", zorder=1)
ax00.plot(e_reduced, pred10[i2,j2], linewidth=4, c='crimson', alpha=1, label="10% prediction 2", zorder=2)

ax01.plot(e_reduced, y.T.reshape(pred10.shape)[i3,j3], linewidth=7, c='darkorange', label="Ground truth 3", zorder=0)
ax01.plot(e_reduced, y.T.reshape(pred10.shape)[i4,j4], linewidth=7, c='blue', label="Ground truth 4", zorder=0)
ax01.plot(e_reduced, pred10[i3,j3], linewidth=4, c='mediumseagreen', alpha=1, label="10% prediction 3", zorder=1)
ax01.plot(e_reduced, pred10[i4,j4], linewidth=4, c='crimson', alpha=1, label="10% prediction 4", zorder=2)

ax10.plot(e_reduced, y.T.reshape(pred10.shape)[i5,j5], linewidth=7, c='darkorange', label="Ground truth 5", zorder=0)
ax10.plot(e_reduced, y.T.reshape(pred10.shape)[i6,j6], linewidth=7, c='blue', label="Ground truth 6", zorder=0)
ax10.plot(e_reduced, pred10[i5,j5], linewidth=4, c='mediumseagreen', alpha=1, label="10% prediction 5", zorder=1)
ax10.plot(e_reduced, pred10[i6,j6], linewidth=4, c='crimson', alpha=1, label="10% prediction 6", zorder=2)

ax11.plot(e_reduced, y.T.reshape(pred10.shape)[i7,j7], linewidth=7, c='darkorange', label="Ground truth 7", zorder=0)
ax11.plot(e_reduced, y.T.reshape(pred10.shape)[i8,j8], linewidth=7, c='blue', label="Ground truth 8", zorder=0)
ax11.plot(e_reduced, pred10[i7,j7], linewidth=4, c='mediumseagreen', alpha=1, label="10% prediction 7", zorder=1)
ax11.plot(e_reduced, pred10[i8,j8], linewidth=4, c='crimson', alpha=1, label="10% prediction 8", zorder=2)

for ax in [ax00,ax01,ax10,ax11]:
    leg=ax.legend(fontsize = 20)
    for line in leg.get_lines():
        line.set_linewidth(15)

    ax.set_xlabel('Energy loss (eV)', fontsize = 20, labelpad = 15, weight = 'bold')
    ax.set_ylabel('Intensity (a.u.)', fontsize = 20, weight = 'bold')
    ax.tick_params(labelsize = 20, length = 8, width = 3)

    for axis in ['top','bottom','left','right']:
        ax.spines[axis].set_linewidth(3)

offsetx, offsety = 1, 2
aximg.annotate("1", (j1+halfwin+offsetx,i1+halfwin+offsety), fontsize = 20, color = 'white')
aximg.annotate("2", (j2+halfwin+offsetx,i2+halfwin+offsety), fontsize = 20, color = 'white')
aximg.annotate("3", (j3+halfwin+offsetx,i3+halfwin+offsety), fontsize = 20, color = 'white')
aximg.annotate("4", (j4+halfwin+offsetx,i4+halfwin+offsety), fontsize = 20, color = 'white')
aximg.annotate("5", (j5+halfwin+offsetx,i5+halfwin+offsety), fontsize = 20, color = 'white')
aximg.annotate("6", (j6+halfwin+offsetx,i6+halfwin+offsety), fontsize = 20, color = 'white')
aximg.annotate("7", (j7+halfwin+offsetx,i7+halfwin+offsety), fontsize = 20, color = 'white')
aximg.annotate("8", (j8+halfwin+offsetx,i8+halfwin+offsety), fontsize = 20, color = 'white')

aximg.set_title("10% Predictions", fontsize = 36)

# %% [markdown]
* 10% vs 3% vs 1% vs 0.1%

# %% [markdown]
# Percentage comparisons

# %% [code]
i1,j1 = 0, 0   
i2,j2 = 3, 23
i3,j3 = 0, 58   
i4,j4 = 15, 5 
i5,j5 = 20, 18  
i6,j6 = 43, 12
i7,j7 = 25, 50
i8,j8 = 45, 45

plt.figure(figsize=(30,14))
gs=gridspec.GridSpec(2,3)
aximg, ax00,ax01,ax10,ax11 = plt.subplot(gs[0:2,0]), plt.subplot(gs[0,1]), plt.subplot(gs[1,1]), plt.subplot(gs[0,2]), plt.subplot(gs[1,2])
# ax=plt.gca()

dkl_meas_full = y.T.reshape(dkl_pred_full.shape) 

halfwin = int(window_size/2)

aximg.imshow(np.mean(specim[:,:,k1:k2], axis = 2), origin = 'lower')
aximg.scatter(j1+halfwin,i1+halfwin, c='r', s=500, marker = 'X')
aximg.scatter(j2+halfwin,i2+halfwin, c='r', s=500, marker = 'X')
aximg.scatter(j3+halfwin,i3+halfwin, c='r', s=500, marker = 'X')
aximg.scatter(j4+halfwin,i4+halfwin, c='r', s=500, marker = 'X')
# aximg.scatter(j5+halfwin,i5+halfwin, c='r', s=500, marker = 'X')
# aximg.scatter(j6+halfwin,i6+halfwin, c='r', s=500, marker = 'X')
# aximg.scatter(j7+halfwin,i7+halfwin, c='r', s=500, marker = 'X')
# aximg.scatter(j8+halfwin,i8+halfwin, c='r', s=500, marker = 'X')


aximg.axis('off')
ax00.plot(e_reduced, y.T.reshape(pred10.shape)[i1,j1], linewidth=4, c='k', label="Ground truth 1", zorder=0)
ax00.plot(e_reduced, pred001[i1,j1], linewidth=4, c='crimson', alpha=1, label="0.1% prediction 1", zorder=1)
ax00.plot(e_reduced, pred01[i1,j1], linewidth=4, c='mediumseagreen', alpha=1, label="1% prediction 1", zorder=1)
ax00.plot(e_reduced, pred03[i1,j1], linewidth=4, c='darkorange', alpha=1, label="3% prediction 1", zorder=1)
ax00.plot(e_reduced, pred10[i1,j1], linewidth=4, c='blue', alpha=1, label="10% prediction 1", zorder=1)

ax01.plot(e_reduced, y.T.reshape(pred10.shape)[i2,j2], linewidth=4, c='k', label="Ground truth 2", zorder=0)
ax01.plot(e_reduced, pred001[i2,j2], linewidth=4, c='crimson', alpha=1, label="0.1% prediction 2", zorder=1)
ax01.plot(e_reduced, pred01[i2,j2], linewidth=4, c='mediumseagreen', alpha=1, label="1% prediction 2", zorder=1)
ax01.plot(e_reduced, pred03[i2,j2], linewidth=4, c='darkorange', alpha=1, label="3% prediction 2", zorder=1)
ax01.plot(e_reduced, pred10[i2,j2], linewidth=4, c='blue', alpha=1, label="10% prediction 2", zorder=1)

ax10.plot(e_reduced, y.T.reshape(pred10.shape)[i3,j3], linewidth=4, c='k', label="Ground truth 3", zorder=0)
ax10.plot(e_reduced, pred001[i3,j3], linewidth=4, c='crimson', alpha=1, label="0.1% prediction 3", zorder=1)
ax10.plot(e_reduced, pred01[i3,j3], linewidth=4, c='mediumseagreen', alpha=1, label="1% prediction 3", zorder=1)
ax10.plot(e_reduced, pred03[i3,j3], linewidth=4, c='darkorange', alpha=1, label="3% prediction 3", zorder=1)
ax10.plot(e_reduced, pred10[i3,j3], linewidth=4, c='blue', alpha=1, label="10% prediction 3", zorder=1)

ax11.plot(e_reduced, y.T.reshape(pred10.shape)[i4,j4], linewidth=4, c='k', label="Ground truth 4", zorder=0)
ax11.plot(e_reduced, pred001[i4,j4], linewidth=4, c='crimson', alpha=1, label="0.1% prediction 4", zorder=1)
ax11.plot(e_reduced, pred01[i4,j4], linewidth=4, c='mediumseagreen', alpha=1, label="1% prediction 4", zorder=1)
ax11.plot(e_reduced, pred03[i4,j4], linewidth=4, c='darkorange', alpha=1, label="3% prediction 4", zorder=1)
ax11.plot(e_reduced, pred10[i4,j4], linewidth=4, c='blue', alpha=1, label="10% prediction 4", zorder=1)

for ax in [ax00,ax01,ax10,ax11]:
    leg=ax.legend(fontsize = 20)
    for line in leg.get_lines():
        line.set_linewidth(15)

    ax.set_xlabel('Energy loss (eV)', fontsize = 20, labelpad = 15, weight = 'bold')
    ax.set_ylabel('Intensity (a.u.)', fontsize = 20, weight = 'bold')
    ax.tick_params(labelsize = 20, length = 8, width = 3)

    for axis in ['top','bottom','left','right']:
        ax.spines[axis].set_linewidth(3)

offsetx, offsety = 1, 2
aximg.annotate("1", (j1+halfwin+offsetx,i1+halfwin+offsety), fontsize = 20, color = 'white')
aximg.annotate("2", (j2+halfwin+offsetx,i2+halfwin+offsety), fontsize = 20, color = 'white')
aximg.annotate("3", (j3+halfwin+offsetx,i3+halfwin+offsety), fontsize = 20, color = 'white')
aximg.annotate("4", (j4+halfwin+offsetx,i4+halfwin+offsety), fontsize = 20, color = 'white')
# aximg.annotate("5", (j5+halfwin+offsetx,i5+halfwin+offsety), fontsize = 20, color = 'white')
# aximg.annotate("6", (j6+halfwin+offsetx,i6+halfwin+offsety), fontsize = 20, color = 'white')
# aximg.annotate("7", (j7+halfwin+offsetx,i7+halfwin+offsety), fontsize = 20, color = 'white')
# aximg.annotate("8", (j8+halfwin+offsetx,i8+halfwin+offsety), fontsize = 20, color = 'white')


aximg.set_title("Data percentage comparison", fontsize = 30)

# %% [code]
i1,j1 = 0, 0   
i2,j2 = 3, 23
i3,j3 = 0, 58   
i4,j4 = 15, 5 
i5,j5 = 20, 18  
i6,j6 = 43, 12
i7,j7 = 25, 50
i8,j8 = 45, 45

plt.figure(figsize=(30,14))
gs=gridspec.GridSpec(2,3)
aximg, ax00,ax01,ax10,ax11 = plt.subplot(gs[0:2,0]), plt.subplot(gs[0,1]), plt.subplot(gs[1,1]), plt.subplot(gs[0,2]), plt.subplot(gs[1,2])
# ax=plt.gca()

dkl_meas_full = y.T.reshape(dkl_pred_full.shape) 

halfwin = int(window_size/2)

aximg.imshow(np.mean(specim[:,:,k1:k2], axis = 2), origin = 'lower')
# aximg.scatter(j1+halfwin,i1+halfwin, c='r', s=500, marker = 'X')
# aximg.scatter(j2+halfwin,i2+halfwin, c='r', s=500, marker = 'X')
# aximg.scatter(j3+halfwin,i3+halfwin, c='r', s=500, marker = 'X')
# aximg.scatter(j4+halfwin,i4+halfwin, c='r', s=500, marker = 'X')
aximg.scatter(j5+halfwin,i5+halfwin, c='r', s=500, marker = 'X')
aximg.scatter(j6+halfwin,i6+halfwin, c='r', s=500, marker = 'X')
aximg.scatter(j7+halfwin,i7+halfwin, c='r', s=500, marker = 'X')
aximg.scatter(j8+halfwin,i8+halfwin, c='r', s=500, marker = 'X')


aximg.axis('off')
ax00.plot(e_reduced, y.T.reshape(pred10.shape)[i5,j5], linewidth=4, c='k', label="Ground truth 5", zorder=0)
ax00.plot(e_reduced, pred001[i5,j5], linewidth=4, c='crimson', alpha=1, label="0.1% prediction 5", zorder=1)
ax00.plot(e_reduced, pred01[i5,j5], linewidth=4, c='mediumseagreen', alpha=1, label="1% prediction 5", zorder=1)
ax00.plot(e_reduced, pred03[i5,j5], linewidth=4, c='darkorange', alpha=1, label="3% prediction 5", zorder=1)
ax00.plot(e_reduced, pred10[i5,j5], linewidth=4, c='blue', alpha=1, label="10% prediction 5", zorder=1)

ax01.plot(e_reduced, y.T.reshape(pred10.shape)[i1,j1], linewidth=4, c='k', label="Ground truth 6", zorder=0)
ax01.plot(e_reduced, pred001[i6,j6], linewidth=4, c='crimson', alpha=1, label="0.1% prediction 6", zorder=1)
ax01.plot(e_reduced, pred01[i6,j6], linewidth=4, c='mediumseagreen', alpha=1, label="1% prediction 6", zorder=1)
ax01.plot(e_reduced, pred03[i6,j6], linewidth=4, c='darkorange', alpha=1, label="3% prediction 6", zorder=1)
ax01.plot(e_reduced, pred10[i6,j6], linewidth=4, c='blue', alpha=1, label="10% prediction 6", zorder=1)

ax10.plot(e_reduced, y.T.reshape(pred10.shape)[i7,j7], linewidth=4, c='k', label="Ground truth 7", zorder=0)
ax10.plot(e_reduced, pred001[i7,j7], linewidth=4, c='crimson', alpha=1, label="0.1% prediction 7", zorder=1)
ax10.plot(e_reduced, pred01[i7,j7], linewidth=4, c='mediumseagreen', alpha=1, label="1% prediction 7", zorder=1)
ax10.plot(e_reduced, pred03[i7,j7], linewidth=4, c='darkorange', alpha=1, label="3% prediction 7", zorder=1)
ax10.plot(e_reduced, pred10[i7,j7], linewidth=4, c='blue', alpha=1, label="10% prediction 7", zorder=1)

ax11.plot(e_reduced, y.T.reshape(pred10.shape)[i8,j8], linewidth=4, c='k', label="Ground truth 8", zorder=0)
ax11.plot(e_reduced, pred001[i8,j8], linewidth=4, c='crimson', alpha=1, label="0.1% prediction 8", zorder=1)
ax11.plot(e_reduced, pred01[i8,j8], linewidth=4, c='mediumseagreen', alpha=1, label="1% prediction 8", zorder=1)
ax11.plot(e_reduced, pred03[i8,j8], linewidth=4, c='darkorange', alpha=1, label="3% prediction 8", zorder=1)
ax11.plot(e_reduced, pred10[i8,j8], linewidth=4, c='blue', alpha=1, label="10% prediction 8", zorder=1)

for ax in [ax00,ax01,ax10,ax11]:
    leg=ax.legend(fontsize = 20)
    for line in leg.get_lines():
        line.set_linewidth(15)

    ax.set_xlabel('Energy loss (eV)', fontsize = 20, labelpad = 15, weight = 'bold')
    ax.set_ylabel('Intensity (a.u.)', fontsize = 20, weight = 'bold')
    ax.tick_params(labelsize = 20, length = 8, width = 3)

    for axis in ['top','bottom','left','right']:
        ax.spines[axis].set_linewidth(3)

offsetx, offsety = 1, 2
# aximg.annotate("1", (j1+halfwin+offsetx,i1+halfwin+offsety), fontsize = 20, color = 'white')
# aximg.annotate("2", (j2+halfwin+offsetx,i2+halfwin+offsety), fontsize = 20, color = 'white')
# aximg.annotate("3", (j3+halfwin+offsetx,i3+halfwin+offsety), fontsize = 20, color = 'white')
# aximg.annotate("4", (j4+halfwin+offsetx,i4+halfwin+offsety), fontsize = 20, color = 'white')
aximg.annotate("5", (j5+halfwin+offsetx,i5+halfwin+offsety), fontsize = 20, color = 'white')
aximg.annotate("6", (j6+halfwin+offsetx,i6+halfwin+offsety), fontsize = 20, color = 'white')
aximg.annotate("7", (j7+halfwin+offsetx,i7+halfwin+offsety), fontsize = 20, color = 'white')
aximg.annotate("8", (j8+halfwin+offsetx,i8+halfwin+offsety), fontsize = 20, color = 'white')

aximg.set_title("Data percentage comparison", fontsize = 30)

# %% [markdown]
We can also try reconstructing the entire FOV based on the visited points:

# %% [code]
dklgp_1 = aoi.models.dklGPR(data_dim, embedim=2, precision="double")
dklgp_1.fit(X_train, y_train, training_cycles=50)

samples = dklgp_1.sample_from_posterior(X, num_samples=1000)
mean = samples.mean(0).T
var = samples.var(0).T

# %% [code]
k = 11  # slide across the "energy" axis
_, (ax1, ax2, ax3) = plt.subplots(1, 3, figsize=(15, 2))
ax1.scatter(indices[:, 1], indices[:, 0], s=50, marker='s', c=mean[:, k])
ax1.set_title("DKL prediction")
ax2.scatter(indices[:, 1], indices[:, 0], s=50, marker='s', c=var[:, k])
ax2.set_title("DKL uncertainty")
ax3.plot(y.T.mean(0), linewidth=4, label="ground truth (aver)", zorder=0)
ax3.plot(mean.mean(0), linewidth=4, c='red', alpha=0.5, label="prediction (aver)", zorder=1)
ax3.vlines(k, y.T.mean(0).min(), y.T.mean(0).max(), linestyle="--")
ax3.legend()

# %% [markdown]
Note that the average predicted spectra is characeterized by a higher value of plasmonic peak(s). This is not surprising since we were mostly focused on discovering the regions with high plasmonic response.

# %% [markdown]
Now let's combine exploitation with pure exploration. Specifically, after 60 steps we are going to switch from the expected improvement (of the desired functionality) acquisition function to a pure uncertainty-based exploration.

# %% [code]
(X_train, X_test, y_train, y_test,
 indices_train, indices_test) = train_test_split(
     X, y.T, indices, test_size=0.999, shuffle=True, random_state=42)

y_train = y_train.T
y_test = y_test.T

print(X_train.shape) # n_samples x n_features
print(y_train.shape) # vector_size x n_samples 

# %% [code]
band = [30, 35]

data_dim = X_train.shape[-1]


xi = 0.01  # balances exploration and exploitation for EI
exploration_steps = 80

for e in range(exploration_steps):
    print("{}/{}".format(e+1, exploration_steps))
    training_iter = 20 if e < 100 else 40  # we do not want to "overfit" our model at the beginning
    # update GP posterior
    dklgp = aoi.models.dklGPR(data_dim, embedim=2, precision="double")
    dklgp.fit(X_train, y_train, training_cycles=training_iter)
    # Compute the acquisition function
    best_f = torch.tensor(dklgp.predict(X_train)[0].max())
    obj = EI(dklgp, X_test, best_f, xi) if e < 60 else CE(dklgp, X_test) # switch to a different acquisition function after 60 steps
    obj = obj.T # transpose to n_samples x vector_size  for consistency
    # Scalarize the acqusition function
    obj = scalarize_acq(obj)
    # Select next point to "measure"
    next_point_idx = obj.argmax()
    next_point = indices_test[next_point_idx]
    # Do "measurement"
    measured_point = y_test[:, next_point_idx]
    # Plot current result
    plot_result(indices_test, obj, e)
    # Append to the arrays of measured points
    X_train = np.append(X_train, X_test[next_point_idx][None], 0)
    X_test = np.delete(X_test, next_point_idx, 0)
    y_train = np.append(y_train, measured_point[:, None], 1)
    y_test = np.delete(y_test, next_point_idx, 1)
    indices_train = np.append(indices_train, next_point[None], 0)
    indices_test = np.delete(indices_test, next_point_idx, 0)

# %% [markdown]
Plot the visited points:

# %% [code]
plt.figure(figsize=(6, 6))
plt.imshow(full_img, cmap='gray', origin="lower")
plt.scatter(indices_train[:60, 1], indices_train[:60, 0], s=64, c='r', label="EI")
plt.scatter(indices_train[60:, 1], indices_train[60:, 0], s=64, c='b', label="CE")
plt.legend()

# %% [code]


# %% [markdown]
# Non-negative matrix factorization

# %% [code]
from sklearn.decomposition import PCA, NMF
from matplotlib.colors import LinearSegmentedColormap

Purple=130./255,53/255., 1.
Orange=1,120./255, 0
Blue=10./255,175/255., 1.
Red=200./255,20/255., 20/225.
Green=50./255,220./255, 50./255
Yellow=220./255,220./255, 90./255
Pink=255/255.,105/255., 180/255.
Gold=155/255.,205/255.,32/255.
Turquoise=72/255., 229/255., 204/255.
Brown=220/255., 142/255., 105/255.
Forest=64/255., 169/255., 64/255.
Gray=159/255., 176/255., 184/255.
Royal=95/255., 55/255., 255/255.

Cmap_Purple = LinearSegmentedColormap.from_list('list', [(0, 0, 0), (Purple),(1,1,1)], N=100)
Cmap_Orange = LinearSegmentedColormap.from_list('list', [(0, 0, 0), (Orange),(1,1,1)], N=100)
Cmap_Blue = LinearSegmentedColormap.from_list('list', [(0, 0, 0), (Blue),(1,1,1)], N=100)
Cmap_Red = LinearSegmentedColormap.from_list('list', [(0, 0, 0), (Red),(1,1,1)], N=100)
Cmap_Green = LinearSegmentedColormap.from_list('list', [(0, 0, 0), (Green),(1,1,1)], N=100)
Cmap_Pink = LinearSegmentedColormap.from_list('list', [(0, 0, 0), (Pink),(1,1,1)], N=100)
Cmap_Gold = LinearSegmentedColormap.from_list('list', [(0, 0, 0), (Gold),(1,1,1)], N=100)
Cmap_Gray = LinearSegmentedColormap.from_list('list', [(0, 0, 0), (Gray),(1,1,1)], N=100)

colorlist = [Purple, Green, Blue, Red, Orange, Pink, Gold, Gray]
cmaplist = [Cmap_Purple, Cmap_Green, Cmap_Blue, Cmap_Red, Cmap_Orange, Cmap_Pink, Cmap_Gold, Cmap_Gray]

# %% [code]
SINBflat = np.reshape(specim, (specim.shape[0]*specim.shape[1],specim.shape[2]))
fig= plt.figure(figsize=(12,4))
gs = gridspec.GridSpec(1,2)
ax1 = plt.subplot(gs[0,0])

pca = PCA()

pca.fit(SINBflat[:,:])

explained_var = pca.explained_variance_ratio_

ax1.plot(explained_var[0:100], 'o-')
ax1.semilogy()
ax1.set_xlabel('Principal component')
ax1.set_ylabel('Explained variance ratio');
ax1.set_title('Scree plot')


SIdecon=np.copy(SINBflat)
SIdecon=np.copy(SINBflat[:,:])
SIdecon[np.where(SIdecon<0)]=0

# %% [code]
N=4

XY = specim.shape[0:2]
model=NMF(n_components=N, random_state = 42)
NMFIm=model.fit_transform(SIdecon[:,:])
NMFSpec=model.components_
NMFIm=NMFIm.reshape(XY+(N,)).transpose(2,0,1)

rows = int(np.ceil(float(N)/3))
cols = int(np.ceil(float(N)/rows))

fig1,ax1 = plt.subplots(figsize = (10,4))

for jj in range(N):
    try:
      ax1.plot(e_ax,NMFSpec[jj],color = colorlist[jj], label = jj+1)
    except IndexError:
      rollover = int(jj/len(colorlist))
      ax1.plot(e_ax,NMFSpec[jj],color = colorlist[int(jj - len(colorlist)*rollover)], label = jj+1)

    ax1.grid(True)
    ax1.tick_params(labelsize=10)
    ax1.legend()
plt.show()

gs2 = gridspec.GridSpec(rows, cols)
fig2 = plt.figure(figsize = (5*cols, 4*(1+rows//2)))

for jj in range(N):
    ax2 = fig2.add_subplot(gs2[jj])
    try:
      ax2.imshow(NMFIm[jj],cmap = cmaplist[jj], origin = 'lower')
    except IndexError:
      rollover = int(jj/len(colorlist))
      ax2.imshow(NMFIm[jj],cmap = cmaplist[int(jj - len(colorlist)*rollover)], origin = 'lower')
    ax2.set_title('Component ' + str(jj+1))
    plt.setp([ax2],xticks=[], yticks=[])

# %% [markdown]
* This seems to give better results if using a higher (than expected) number of components

# %% [code]
N=24

XY = specim.shape[0:2]
model=NMF(n_components=N, random_state = 42)
NMFIm=model.fit_transform(SIdecon[:,:])
NMFSpec=model.components_
NMFIm=NMFIm.reshape(XY+(N,)).transpose(2,0,1)

rows = int(np.ceil(float(N)/3))
cols = int(np.ceil(float(N)/rows))

fig1,ax1 = plt.subplots(figsize = (10,4))

for jj in range(N):
    try:
      ax1.plot(e_ax,NMFSpec[jj],color = colorlist[jj], label = jj+1)
    except IndexError:
      rollover = int(jj/len(colorlist))
      ax1.plot(e_ax,NMFSpec[jj],color = colorlist[int(jj - len(colorlist)*rollover)], label = jj+1)

    ax1.grid(True)
    ax1.tick_params(labelsize=10)
    ax1.legend()
plt.show()

gs2 = gridspec.GridSpec(rows, cols)
fig2 = plt.figure(figsize = (5*cols, 4*(1+rows//2)))

for jj in range(N):
    ax2 = fig2.add_subplot(gs2[jj])
    try:
      ax2.imshow(NMFIm[jj],cmap = cmaplist[jj])
    except IndexError:
      rollover = int(jj/len(colorlist))
      ax2.imshow(NMFIm[jj],cmap = cmaplist[int(jj - len(colorlist)*rollover)])
    ax2.set_title('Component ' + str(jj+1))
    plt.setp([ax2],xticks=[], yticks=[])

# %% [markdown]
* Then select the reasonable ones (yes there is some bias / required domain expertise)

# %% [code]
comps = [0,1,2,4]
len(comps)

# %% [code]
xlimits = [0.2, 1.2]

fig,ax = plt.subplots(1,figsize=(16,10))

fsize = 40

ax.plot(e_ax, NMFSpec[comps[0]], lw = 5, color = colorlist[0], label = 'NMF 1')
ax.plot(e_ax, NMFSpec[comps[1]], lw = 5, color = colorlist[2], label = 'NMF 2')
ax.plot(e_ax, NMFSpec[comps[2]], lw = 5, color = colorlist[1], label = 'NMF 3')
ax.plot(e_ax, NMFSpec[comps[3]], lw = 5, color = colorlist[3], label = 'NMF 4')

leg=ax.legend(fontsize = 35)
for line in leg.get_lines():
  line.set_linewidth(20)

ax.set_xlabel('Energy loss (eV)', fontsize = 33, labelpad = 15, weight = 'bold')
ax.set_ylabel('Intensity (a.u.)', fontsize = 33, labelpad = 10, weight = 'bold')
ax.tick_params(labelsize = 33, length = 8, width = 3)


for axis in ['top','bottom','left','right']:
  ax.spines[axis].set_linewidth(5)

ax.axhline(0, c='k')

ax.set_xlim(xlimits[0], xlimits[1])

# %% [code]
fig = plt.figure(figsize=(9.37,8))
gs = gridspec.GridSpec(2,2, wspace = 0.02, hspace = 0.02)

ax20, ax21  = plt.subplot(gs[0,0]), plt.subplot(gs[1,0]),
ax30, ax31 = plt.subplot(gs[0,1]), plt.subplot(gs[1,1])

fsize = 20
ax20.imshow(NMFIm[comps[0]], cmap = cmaplist[0])
ax21.imshow(NMFIm[comps[1]], cmap = cmaplist[2])
ax30.imshow(NMFIm[comps[2]], cmap = cmaplist[1])
ax31.imshow(NMFIm[comps[3]], cmap = cmaplist[3])

img_axes = [ax20, ax21, ax30, ax31]
plt.setp(img_axes, xticks = [], yticks = [])

# %% [code]
